# Supplementary material for: Sex-associated molecular differences for cancer immunotherapy
Source: Nat Commun. 2020 Apr 14;11:1779. doi: 10.1038/s41467-020-15679-x (PMC7156379; doi:10.1038/s41467-020-15679-x)
Supplement: Supplementary file 4 — Source Data [file 41467_2020_15679_MOESM4_ESM.zip]

Archive with 2 entries (2 files):
- 231579_1_data_set_4473410_q6yz5b.xlsx
- 231579_1_data_set_4473409_q6yc5b.xlsx
