# Supplementary material for: Sex-associated molecular differences for cancer immunotherapy
Source: Nat Commun. 2020 Apr 14;11:1779. doi: 10.1038/s41467-020-15679-x (PMC7156379; doi:10.1038/s41467-020-15679-x)
Supplement: Supplementary file 4 — Source Data [file 41467_2020_15679_MOESM4_ESM.zip › 231579_1_data_set_4473410_q6yz5b.xlsx]

## Sheet: FigS1a
FigS1a. Hazard ratios (HR) of overall survival for female and male patients assigned to intervention treatment (immunotherapy: IO), compared with those assigned to control treatment across multiple cancer types in 27 trial from Conforti et al and Wallis et al.
trials	Cancer	Hazard ratio (HR)	Low 95%CI	Upper 95%CI	gender
Larkin et al	Melanoma	1.07	0.69	1.65	Female
Hodi et al	Melanoma	0.89	0.36	2.19	Female
Robert et al b	Melanoma	0.86	0.65	1.17	Female
Hodi et al a	Melanoma	0.81	0.55	1.2	Female
Robert et al a	Melanoma	0.69	0.46	1.04	Female
Robert et al c	Melanoma	0.56	0.33	0.95	Female
Ribas et al	Melanoma	0.81	0.62	1.06	Female
Govindan et al	NSCLC	1.33	0.84	2.11	Female
Carbone et al	NSCLC	1.15	0.79	1.66	Female
Barlesi et al	NSCLC	1.08	0.74	1.59	Female
Borghaei et al	NSCLC	0.78	0.58	1.04	Female
Herbst et al	NSCLC	0.69	0.51	0.94	Female
Brahmer et al	NSCLC	0.67	0.36	1.25	Female
Reck et al a	NSCLC	1.06	0.81	1.37	Female
Rittmeyer et al	NSCLC	0.64	0.49	0.85	Female
Antonia et al	NSCLC	0.46	0.3	0.73	Female
Paz-Ares et al	NSCLC	0.42	0.22	0.81	Female
Gandhi et al	NSCLC	0.29	0.19	0.44	Female
Reck et al b	SCLC	0.96	0.56	1.64	Female
Horn et al	SCLC	0.65	0.42	1	Female
Motzer et al b	ccRCC	0.84	0.57	1.24	Female
Motzer et al a	ccRCC	0.52	0.34	0.78	Female
Cohen et al	HNSC	1.03	0.61	1.72	Female
Ferris et al	HNSC	0.93	0.47	1.85	Female
Bellmunt et al	Urothelial	0.78	0.49	1.24	Female
Kang et al	GOJC	0.83	0.56	1.23	Female
Maio et al	Mesothelioma	1.12	0.72	1.75	Female
Larkin et al	Melanoma	0.85	0.62	1.17	Male
Hodi et al	Melanoma	0.65	0.33	1.26	Male
Robert et al b	Melanoma	0.7	0.55	0.9	Male
Hodi et al a	Melanoma	0.54	0.37	0.77	Male
Robert et al a	Melanoma	0.57	0.39	0.84	Male
Robert et al c	Melanoma	0.34	0.22	0.54	Male
Ribas et al	Melanoma	0.93	0.74	1.17	Male
Govindan et al	NSCLC	0.85	0.71	1.02	Male
Carbone et al	NSCLC	0.97	0.74	1.26	Male
Barlesi et al	NSCLC	0.83	0.64	1.08	Male
Borghaei et al	NSCLC	0.73	0.56	0.96	Male
Herbst et al	NSCLC	0.65	0.52	0.81	Male
Brahmer et al	NSCLC	0.57	0.41	0.78	Male
Reck et al a	NSCLC	1.07	0.89	1.28	Male
Rittmeyer et al	NSCLC	0.79	0.64	0.97	Male
Antonia et al	NSCLC	0.78	0.59	1.03	Male
Paz-Ares et al	NSCLC	0.69	0.51	0.94	Male
Gandhi et al	NSCLC	0.7	0.5	0.99	Male
Reck et al b	SCLC	0.54	0.36	0.8	Male
Horn et al	SCLC	0.74	0.54	1.02	Male
Motzer et al b	ccRCC	0.73	0.58	0.92	Male
Motzer et al a	ccRCC	0.71	0.55	0.92	Male
Cohen et al	HNSC	0.73	0.61	0.92	Male
Ferris et al	HNSC	0.65	0.48	0.88	Male
Bellmunt et al	Urothelial	0.73	0.56	0.94	Male
Kang et al	GOJC	0.59	0.46	0.75	Male
Maio et al	Mesothelioma	0.91	0.73	1.13	Male

## Sheet: FigS2a
FigS2a.The association of immunotherapy outcome and gender in immunotherapy vs Docetaxel control arm
Trials	hr	ci.lb	ci.ub	Favors greater effect of ICB in female or male	cancers
Barlesi et al	1.3	0.82	2.1	Male	NSCLC
Borghaei et al	1.1	0.72	1.6	Male	NSCLC
Herbst et al	1.1	0.73	1.5	Male	NSCLC
Brahmer et al	1.2	0.58	2.4	Male	NSCLC
Rittmeyer et al	0.81	0.57	1.1	Female	NSCLC
Annotation: hr, hazard ratio; ci.lb, lower bound for hr confidence intervals; ci.up, upper bound for hr confidence intervals.

## Sheet: FigS2b
FigS2b.The association of immunotherapy outcome and gender in immunotherapy vs Placebocontrol arm
Trials	hr	ci.lb	ci.ub	Favors greater effect of ICB in female or male	cancers
Antonia et al	0.59	0.35	1	Female	NSCLC
Gandhi et al	0.41	0.24	0.71	Female	NSCLC
Kang et al	1.4	0.89	2.2	Male	GOJC
Maio et al	1.2	0.75	2	Male	Mesothelioma
Annotation: hr, hazard ratio; ci.lb, lower bound for hr confidence intervals; ci.up, upper bound for hr confidence intervals.

## Sheet: FigS2c
FigS2c.The association of immunotherapy outcome and gender in anti-PD-1/PD-L1 therapy
Trials	hr	ci.lb	ci.ub	Favors greater effect of ICB in female or male	cancers
Larkin et al	1.3	0.73	2.2	Male	Melanoma
Robert et al c	1.6	0.82	3.3	Male	Melanoma
Carbone et al	1.2	0.75	1.9	Male	NSCLC
Barlesi et al	1.3	0.82	2.1	Male	NSCLC
Borghaei et al	1.1	0.72	1.6	Male	NSCLC
Herbst et al	1.1	0.73	1.5	Male	NSCLC
Brahmer et al	1.2	0.58	2.4	Male	NSCLC
Reck et al a	0.99	0.72	1.4	Female	NSCLC
Rittmeyer et al	0.81	0.57	1.1	Female	NSCLC
Antonia et al	0.59	0.35	1	Female	NSCLC
Paz-Ares et al	0.61	0.3	1.3	Female	NSCLC
Gandhi et al	0.41	0.24	0.71	Female	NSCLC
Reck et al b	1.8	0.91	3.5	Male	SCLC
Horn et al	0.88	0.51	1.5	Female	SCLC
Motzer et al b	1.2	0.73	1.8	Male	ccRCC
Cohen et al	1.4	0.81	2.5	Male	HNSC
Ferris et al	1.4	0.68	3	Male	HNSC
Bellmunt et al	1.1	0.63	1.8	Male	Urothelial
Kang et al	1.4	0.89	2.2	Male	GOJC
Annotation: hr, hazard ratio; ci.lb, lower bound for hr confidence intervals; ci.up, upper bound for hr confidence intervals.

## Sheet: FigS2d
FigS2d.The association of immunotherapy outcome and gender in anti-CTLA4 therapy
Trials	hr	ci.lb	ci.ub	Favors greater effect of ICB in female or male	cancers
Larkin et al	1.3	0.73	2.2	Male	Melanoma
Robert et al c	1.6	0.82	3.3	Male	Melanoma
Carbone et al	1.2	0.75	1.9	Male	NSCLC
Barlesi et al	1.3	0.82	2.1	Male	NSCLC
Borghaei et al	1.1	0.72	1.6	Male	NSCLC
Herbst et al	1.1	0.73	1.5	Male	NSCLC
Brahmer et al	1.2	0.58	2.4	Male	NSCLC
Reck et al a	0.99	0.72	1.4	Female	NSCLC
Rittmeyer et al	0.81	0.57	1.1	Female	NSCLC
Antonia et al	0.59	0.35	1	Female	NSCLC
Paz-Ares et al	0.61	0.3	1.3	Female	NSCLC
Gandhi et al	0.41	0.24	0.71	Female	NSCLC
Reck et al b	1.8	0.91	3.5	Male	SCLC
Horn et al	0.88	0.51	1.5	Female	SCLC
Motzer et al b	1.2	0.73	1.8	Male	ccRCC
Cohen et al	1.4	0.81	2.5	Male	HNSC
Ferris et al	1.4	0.68	3	Male	HNSC
Bellmunt et al	1.1	0.63	1.8	Male	Urothelial
Kang et al	1.4	0.89	2.2	Male	GOJC
Annotation: hr, hazard ratio; ci.lb, lower bound for hr confidence intervals; ci.up, upper bound for hr confidence intervals.

## Sheet: FigS3a
FigS3a. Overall survival between female and male patient with COAD in dataset PMID: 30643254
Sample ID	gender	OS	OST
P-0020252-T01-IM6	F	0	9
P-0025532-T01-IM6	F	0	3
P-0015237-T01-IM6	F	0	12
P-0020399-T01-IM6	M	0	15
P-0001807-T01-IM3	M	1	2
P-0000762-T01-IM3	M	1	17
P-0007771-T01-IM5	F	1	5
P-0005522-T01-IM5	F	0	17
P-0000940-T01-IM3	F	1	10
P-0004011-T01-IM5	M	0	9
P-0013087-T01-IM5	M	0	8
P-0006933-T01-IM5	F	1	14
P-0005151-T01-IM5	M	0	30
P-0000739-T01-IM3	M	1	31
P-0010238-T01-IM5	F	1	21
P-0007486-T01-IM5	F	1	2
P-0001808-T01-IM3	M	0	10
P-0007090-T02-IM5	M	1	13
P-0005132-T01-IM5	M	0	31
P-0016181-T01-IM6	F	0	67
P-0001867-T01-IM3	M	1	9
P-0008662-T01-IM5	F	0	9
P-0009830-T01-IM5	M	0	30
P-0007410-T01-IM5	M	0	29
P-0007081-T02-IM5	M	1	3
P-0007405-T01-IM5	M	0	30
P-0021834-T01-IM6	M	0	27
P-0011195-T01-IM5	F	1	5
P-0003285-T01-IM5	F	0	3
P-0004140-T01-IM5	M	1	7
P-0012281-T01-IM5	M	0	10
P-0006213-T01-IM5	M	1	5
P-0000699-T01-IM3	M	0	3
P-0005762-T01-IM5	M	0	10
P-0005634-T01-IM5	M	1	4
P-0010587-T01-IM5	F	0	11
P-0006735-T01-IM5	M	0	20
P-0006708-T01-IM5	F	1	4
P-0010742-T01-IM5	F	1	15
P-0013096-T01-IM5	M	0	19
P-0001170-T01-IM3	M	1	13
P-0006743-T01-IM5	F	0	2
P-0002042-T01-IM3	M	1	7
P-0010581-T01-IM5	M	0	30
P-0014010-T01-IM5	F	1	3
P-0002049-T01-IM3	F	0	39
P-0020878-T01-IM6	M	0	18
P-0000721-T01-IM3	F	1	4
P-0024824-T01-IM6	M	0	3
P-0004783-T01-IM5	M	0	21
P-0003365-T01-IM5	M	1	7
P-0001371-T01-IM3	M	1	10
P-0001702-T01-IM3	F	1	9
P-0023128-T01-IM6	M	0	11
P-0004803-T01-IM5	M	0	6
P-0011357-T01-IM5	M	0	17
P-0000682-T01-IM3	M	0	17
P-0007495-T01-IM5	M	0	5
P-0001771-T01-IM3	F	1	10
P-0001531-T01-IM3	M	0	12
P-0001693-T02-IM3	F	1	2
P-0010966-T01-IM5	M	0	4
P-0021304-T01-IM6	M	0	6
P-0002653-T01-IM3	F	1	3
P-0002792-T01-IM3	M	0	8
P-0007997-T01-IM5	F	1	1
P-0002730-T01-IM3	M	1	6
P-0005998-T01-IM5	M	1	9
P-0002855-T01-IM3	F	1	2
P-0004362-T01-IM5	M	1	34
P-0004051-T01-IM5	M	0	28
P-0004494-T01-IM5	F	0	11
P-0009363-T01-IM5	F	1	4
P-0014565-T01-IM6	F	1	12
P-0011288-T01-IM5	F	0	4
P-0005823-T01-IM5	M	0	29
P-0016767-T01-IM6	F	0	10
P-0012708-T01-IM5	F	0	5
P-0006587-T01-IM5	M	0	9
P-0010499-T01-IM5	M	1	2
P-0007567-T01-IM5	M	0	7
P-0012133-T01-IM5	M	1	12
P-0008651-T01-IM5	F	0	15
P-0008746-T01-IM5	F	0	11
P-0011144-T01-IM5	F	1	4
P-0008841-T01-IM5	F	0	16
P-0011071-T01-IM5	M	1	2
P-0013462-T01-IM5	F	0	15
P-0019475-T01-IM6	M	1	1
P-0017986-T01-IM6	F	0	2
P-0018580-T01-IM6	F	1	5
P-0011068-T01-IM5	M	0	9
P-0016314-T01-IM6	F	1	3
P-0012115-T01-IM5	M	0	19
P-0012249-T01-IM5	F	0	12
P-0013354-T01-IM5	F	1	2
P-0012728-T01-IM5	F	1	7
P-0017697-T01-IM6	F	1	8
P-0014182-T01-IM6	M	0	2
P-0015851-T01-IM6	M	0	5
P-0019710-T01-IM6	M	1	7
P-0017263-T01-IM6	M	0	2
P-0016522-T01-IM6	M	0	8
P-0017766-T01-IM6	M	0	6
P-0019949-T01-IM6	M	0	8
P-0019267-T01-IM6	F	0	7
P-0018277-T01-IM6	M	0	1
P-0019428-T01-IM6	F	0	5
P-0022977-T01-IM6	F	0	5
P-0023731-T01-IM6	F	0	2

## Sheet: FigS3b
FigS3b. Overall survival between female and male patient with GBM in dataset PMID: 30643254
Sample ID	gender	OS	OST
P-0011119-T01-IM5	F	1	20
P-0001882-T01-IM3	M	0	23
P-0007917-T01-IM5	M	1	12
P-0010744-T01-IM5	F	0	5
P-0000223-T01-IM3	F	1	2
P-0001420-T01-IM3	F	1	4
P-0009411-T01-IM5	F	1	21
P-0001406-T01-IM3	F	1	3
P-0004259-T01-IM5	M	1	2
P-0004812-T01-IM5	M	0	21
P-0013243-T01-IM5	F	1	8
P-0002981-T01-IM3	F	1	12
P-0002386-T01-IM3	F	1	12
P-0013814-T01-IM5	M	0	15
P-0002620-T01-IM3	M	1	11
P-0009499-T01-IM5	M	1	5
P-0000749-T01-IM3	M	0	13
P-0003350-T01-IM5	M	1	16
P-0004256-T01-IM5	M	1	7
P-0006500-T01-IM5	M	1	5
P-0010516-T01-IM5	F	0	22
P-0013544-T02-IM6	M	1	13
P-0000758-T01-IM3	M	1	14
P-0013029-T01-IM5	M	1	3
P-0005635-T01-IM5	F	0	1
P-0001408-T01-IM3	M	0	4
P-0001843-T01-IM3	F	0	7
P-0016048-T01-IM6	F	1	12
P-0015573-T01-IM6	M	0	8
P-0003598-T01-IM5	F	1	6
P-0003360-T01-IM5	M	0	29
P-0002633-T01-IM3	M	1	21
P-0007010-T01-IM5	M	1	5
P-0006045-T01-IM5	F	1	20
P-0006545-T01-IM5	M	1	4
P-0005141-T01-IM5	M	0	33
P-0001388-T01-IM3	M	1	16
P-0003865-T01-IM5	F	1	6
P-0001400-T01-IM3	F	1	3
P-0003456-T01-IM5	F	1	9
P-0002265-T01-IM3	M	0	21
P-0001052-T01-IM3	F	1	8
P-0003319-T01-IM5	M	1	4
P-0000818-T01-IM3	M	1	14
P-0005963-T01-IM5	M	1	3
P-0003567-T01-IM5	M	1	12
P-0001591-T01-IM3	M	1	15
P-0013938-T01-IM5	M	1	21
P-0002181-T01-IM3	M	1	9
P-0001731-T01-IM3	M	1	31
P-0013506-T01-IM5	F	0	8
P-0002015-T01-IM3	F	1	8
P-0002452-T01-IM3	F	1	6
P-0002647-T01-IM3	M	1	4
P-0010344-T01-IM5	M	1	2
P-0006441-T01-IM5	M	1	8
P-0002836-T01-IM3	F	1	1
P-0003783-T01-IM5	M	1	13
P-0006428-T01-IM5	F	1	2
P-0004857-T01-IM5	M	0	33
P-0008258-T01-IM5	F	1	2
P-0005539-T01-IM5	F	1	8
P-0004778-T01-IM5	M	1	16
P-0005254-T01-IM5	F	1	5
P-0004971-T01-IM5	M	1	17
P-0005361-T01-IM5	F	0	25
P-0006970-T01-IM5	M	1	12
P-0005912-T01-IM5	M	1	29
P-0006546-T01-IM5	M	0	32
P-0005882-T01-IM5	M	1	5
P-0007314-T01-IM5	M	1	9
P-0006416-T01-IM5	M	1	22
P-0005929-T01-IM5	F	1	15
P-0009711-T01-IM5	M	1	22
P-0006848-T01-IM5	F	1	10
P-0006667-T01-IM5	M	1	5
P-0007124-T01-IM5	M	1	2
P-0007104-T01-IM5	M	0	15
P-0015603-T01-IM6	M	0	14
P-0006672-T01-IM5	M	1	7
P-0010004-T01-IM5	F	1	9
P-0009365-T01-IM5	F	1	9
P-0007504-T01-IM5	M	1	16
P-0007693-T01-IM5	M	1	17
P-0008380-T01-IM5	M	1	10
P-0008166-T01-IM5	M	1	16
P-0008257-T01-IM5	M	1	10
P-0008382-T01-IM5	M	1	0
P-0008939-T01-IM5	F	1	15
P-0009119-T01-IM5	M	1	18
P-0009790-T01-IM5	M	1	16
P-0013347-T01-IM5	M	1	14
P-0009451-T01-IM5	M	1	13
P-0009453-T01-IM5	F	1	7
P-0016238-T01-IM6	M	0	23
P-0010556-T01-IM5	M	1	15
P-0010380-T01-IM5	M	1	5
P-0010613-T01-IM5	F	0	3
P-0011401-T01-IM5	F	1	19
P-0011219-T01-IM5	M	1	13
P-0014006-T01-IM5	M	1	18
P-0012687-T01-IM5	M	1	10
P-0013294-T01-IM5	F	1	4
P-0013204-T01-IM5	M	0	15
P-0013259-T01-IM5	F	1	13
P-0013603-T01-IM5	M	1	15
P-0015369-T01-IM6	M	0	0
P-0013380-T01-IM5	M	0	17
P-0013360-T01-IM5	M	0	13
P-0015346-T01-IM6	F	0	8
P-0014220-T01-IM6	M	0	14
P-0014071-T01-IM5	M	1	6
P-0014099-T01-IM5	F	1	6
P-0014677-T01-IM6	M	0	17
P-0016256-T01-IM6	M	1	5
P-0015289-T01-IM6	M	0	16
P-0016691-T01-IM6	M	0	13

## Sheet: FigS3d
FigS3d. The TMB difference between female and male patients with SKCM in dataset PMID: 30643254
Patient ID	Gender	TMB
P-0003881-T01-IM5	M	4.92
P-0006946-T01-IM5	M	2.95
P-0004048-T01-IM5	M	1.97
P-0005062-T01-IM5	F	0.98
P-0001081-T01-IM3	F	45.72
P-0002706-T01-IM3	F	18.96
P-0004661-T01-IM5	M	7.87
P-0013451-T01-IM5	F	3.94
P-0002305-T01-IM3	M	8.92
P-0005655-T01-IM5	F	3.94
P-0001361-T01-IM3	M	34.57
P-0007281-T01-IM5	M	11.81
P-0009747-T01-IM5	M	25.58
P-0005039-T01-IM5	F	29.51
P-0002765-T01-IM3	M	5.58
P-0006193-T01-IM5	F	10.82
P-0004815-T01-IM5	M	3.94
P-0000697-T01-IM3	F	8.92
P-0000893-T01-IM3	M	5.58
P-0013111-T01-IM5	M	20.66
P-0012282-T01-IM5	M	10.82
P-0012361-T01-IM5	M	47.22
P-0015407-T01-IM6	M	35.11
P-0015182-T01-IM6	M	3.51
P-0006971-T01-IM5	M	1.97
P-0000646-T02-IM3	M	42.38
P-0013448-T01-IM5	M	13.77
P-0013343-T01-IM5	F	19.68
P-0009177-T01-IM5	F	7.87
P-0005146-T01-IM5	F	8.85
P-0002517-T01-IM3	M	2.23
P-0016177-T01-IM6	M	5.27
P-0005352-T01-IM5	F	10.82
P-0004527-T01-IM5	F	5.9
P-0013318-T01-IM5	M	7.87
P-0006952-T01-IM5	M	18.69
P-0003359-T01-IM5	M	2.95
P-0008080-T01-IM5	M	48.21
P-0013309-T01-IM5	F	0.98
P-0003749-T01-IM5	M	4.92
P-0008728-T01-IM5	F	44.27
P-0001029-T01-IM3	M	2.23
P-0001646-T01-IM3	F	1.12
P-0002993-T01-IM3	M	4.46
P-0005421-T01-IM5	M	15.74
P-0009019-T01-IM5	M	2.95
P-0005157-T01-IM5	M	3.94
P-0002380-T01-IM3	F	11.15
P-0006973-T01-IM5	M	11.81
P-0005971-T01-IM5	F	3.94
P-0013313-T01-IM5	M	5.9
P-0007736-T01-IM5	F	11.81
P-0015471-T01-IM6	M	1.76
P-0007918-T01-IM5	M	56.08
P-0006339-T01-IM5	F	64.93
P-0014148-T01-IM5	F	47.22
P-0004518-T01-IM5	F	25.58
P-0012860-T01-IM5	M	95.43
P-0003868-T01-IM5	M	13.77
P-0006476-T01-IM5	M	12.79
P-0000686-T01-IM3	M	181.78
P-0011297-T01-IM5	M	4.92
P-0001603-T01-IM3	M	22.3
P-0009944-T01-IM5	F	1.97
P-0005222-T01-IM5	M	15.74
P-0015791-T01-IM6	M	7.9
P-0008974-T01-IM5	M	36.4
P-0001710-T01-IM3	M	17.84
P-0006192-T01-IM5	F	7.87
P-0009106-T01-IM5	F	12.79
P-0003743-T01-IM5	M	8.85
P-0003225-T01-IM5	F	8.85
P-0008050-T01-IM5	M	0.98
P-0012869-T01-IM5	F	5.9
P-0001174-T01-IM3	F	1.12
P-0010249-T01-IM5	M	19.68
P-0000898-T01-IM3	M	4.46
P-0010937-T01-IM5	M	37.38
P-0003742-T01-IM5	F	5.9
P-0002165-T01-IM3	M	2.23
P-0000895-T01-IM3	M	7.81
P-0010232-T01-IM5	M	14.76
P-0015612-T01-IM6	F	21.07
P-0002507-T01-IM3	F	5.58
P-0004253-T01-IM5	M	9.84
P-0005144-T01-IM5	M	6.89
P-0003401-T01-IM5	F	0.98
P-0004832-T01-IM5	M	1.97
P-0015679-T01-IM6	M	5.27
P-0004349-T01-IM5	F	6.89
P-0005493-T01-IM5	M	7.87
P-0006121-T01-IM5	F	2.95
P-0015989-T01-IM6	M	2.63
P-0002182-T01-IM3	F	0
P-0003872-T01-IM5	F	19.68
P-0007142-T01-IM5	M	4.92
P-0014910-T01-IM6	M	35.99
P-0009831-T01-IM5	F	1.97
P-0004933-T01-IM5	M	14.76
P-0009074-T01-IM5	F	2.95
P-0015521-T01-IM6	M	19.31
P-0013854-T01-IM5	M	5.9
P-0009245-T01-IM5	M	24.59
P-0007561-T01-IM5	F	33.45
P-0005583-T01-IM5	F	6.89
P-0006488-T01-IM5	F	6.89
P-0013035-T01-IM5	F	3.94
P-0009497-T01-IM5	M	2.95
P-0005228-T01-IM5	M	92.48
P-0002353-T01-IM3	F	20.07
P-0008870-T01-IM5	F	0.98
P-0009527-T01-IM5	F	13.77
P-0009072-T01-IM5	M	4.92
P-0010644-T01-IM5	M	0.98
P-0009180-T01-IM5	F	1.97
P-0002914-T01-IM3	M	25.65
P-0008733-T01-IM5	M	8.85
P-0000968-T01-IM3	M	3.35
P-0015007-T01-IM6	M	7.02
P-0006541-T01-IM5	M	33.45
P-0009189-T01-IM5	M	66.9
P-0002392-T01-IM3	M	35.69
P-0005235-T01-IM5	M	0.98
P-0001706-T01-IM3	M	22.3
P-0008403-T01-IM5	M	21.64
P-0004348-T01-IM5	F	24.59
P-0002490-T01-IM3	M	126.02
P-0001756-T01-IM3	M	45.72
P-0013232-T01-IM5	M	48.21
P-0001560-T01-IM3	M	25.65
P-0003700-T01-IM5	M	3.94
P-0005383-T01-IM5	M	21.64
P-0009148-T01-IM5	M	14.76
P-0000922-T01-IM3	M	4.46
P-0008963-T01-IM5	M	8.85
P-0013274-T01-IM5	M	7.87
P-0003757-T01-IM5	M	9.84
P-0015257-T01-IM6	F	60.56
P-0003703-T01-IM5	F	0.98
P-0000596-T01-IM3	M	42.38
P-0003372-T01-IM5	F	2.95
P-0005733-T01-IM5	F	17.71
P-0013025-T01-IM5	M	13.77
P-0004871-T01-IM5	F	7.87
P-0009292-T01-IM5	M	8.85
P-0003255-T01-IM5	M	10.82
P-0008434-T01-IM5	F	52.14
P-0009105-T01-IM5	F	33.45
P-0008784-T02-IM5	F	8.85
P-0006034-T01-IM5	M	45.25
P-0004142-T01-IM5	F	23.61
P-0012783-T01-IM5	M	18.69
P-0016697-T01-IM6	F	0.87
P-0000958-T01-IM3	F	2.23
P-0003620-T01-IM5	F	20.66
P-0003871-T01-IM5	M	91.49
P-0007927-T01-IM5	M	0.98
P-0010140-T01-IM5	F	0
P-0007293-T01-IM5	F	5.9
P-0001679-T01-IM3	M	5.58
P-0001179-T01-IM3	F	3.35
P-0002019-T01-IM3	M	1.12
P-0003560-T01-IM5	M	46.24
P-0001485-T01-IM3	M	76.95
P-0013659-T01-IM5	M	9.84
P-0005201-T01-IM5	M	8.85
P-0005180-T01-IM5	M	1.97
P-0001669-T01-IM3	M	1.12
P-0001892-T01-IM3	M	4.46
P-0002429-T01-IM3	M	4.46
P-0001841-T01-IM3	M	8.92
P-0002504-T01-IM3	M	37.92
P-0011476-T01-IM5	M	6.89
P-0002157-T01-IM3	F	23.42
P-0003899-T01-IM5	M	1.97
P-0002018-T01-IM3	F	6.69
P-0003069-T01-IM5	F	35.42
P-0002418-T01-IM3	F	3.35
P-0003621-T01-IM5	F	2.95
P-0005928-T01-IM5	M	18.69
P-0010495-T01-IM5	F	4.92
P-0004132-T01-IM5	M	5.9
P-0002422-T01-IM3	F	2.23
P-0002456-T01-IM3	F	7.81
P-0003197-T01-IM5	M	1.97
P-0015530-T01-IM6	M	6.14
P-0005687-T01-IM5	M	2.95
P-0012856-T01-IM5	M	38.37
P-0005053-T01-IM5	M	12.79
P-0010737-T01-IM5	M	2.95
P-0003728-T01-IM5	M	49.19
P-0003921-T01-IM5	M	15.74
P-0004437-T01-IM5	F	15.74
P-0005159-T01-IM5	M	102.31
P-0005121-T02-IM5	F	2.95
P-0004272-T01-IM5	M	10.82
P-0004214-T01-IM5	M	35.42
P-0004203-T01-IM5	M	9.84
P-0004457-T01-IM5	F	39.35
P-0006109-T01-IM5	F	0.98
P-0011047-T01-IM5	F	36.4
P-0004700-T01-IM5	M	0
P-0004686-T01-IM5	F	2.95
P-0004706-T01-IM5	M	3.94
P-0004952-T01-IM5	M	36.4
P-0005366-T01-IM5	M	150.52
P-0005118-T01-IM5	M	17.71
P-0005260-T01-IM5	F	11.8
P-0005604-T01-IM5	M	5.9
P-0006845-T01-IM5	M	4.92
P-0005109-T01-IM5	M	17.71
P-0008228-T01-IM5	M	44.27
P-0006719-T01-IM5	F	38.37
P-0016648-T01-IM6	M	1.76
P-0009345-T01-IM5	F	1.97
P-0005129-T01-IM5	F	9.84
P-0005304-T01-IM5	F	1.97
P-0007876-T01-IM5	F	37.38
P-0008857-T01-IM5	F	51.16
P-0007970-T01-IM5	M	11.81
P-0009648-T01-IM5	M	0.98
P-0005725-T01-IM5	M	26.56
P-0006070-T01-IM5	F	18.69
P-0006177-T01-IM5	M	43.29
P-0006155-T02-IM5	M	74.77
P-0013845-T01-IM5	M	1.97
P-0007061-T01-IM5	F	1.97
P-0010915-T01-IM5	F	19.68
P-0008659-T01-IM5	M	8.85
P-0006467-T01-IM5	M	2.95
P-0006731-T01-IM5	F	15.74
P-0009084-T01-IM5	M	3.94
P-0006773-T01-IM5	F	4.92
P-0007232-T01-IM5	M	0
P-0007238-T01-IM5	M	2.95
P-0007517-T01-IM5	M	7.87
P-0010818-T01-IM5	M	15.74
P-0012999-T01-IM5	M	21.64
P-0008445-T01-IM5	M	6.89
P-0010975-T01-IM5	F	4.92
P-0007235-T01-IM5	F	8.85
P-0014206-T01-IM6	M	24.58
P-0009349-T01-IM5	F	35.42
P-0007810-T02-IM5	M	43.29
P-0016197-T01-IM6	M	28.09
P-0008009-T01-IM5	M	9.84
P-0008492-T02-IM5	M	2.95
P-0008490-T01-IM5	F	5.9
P-0008375-T01-IM5	F	9.84
P-0008946-T01-IM5	F	16.72
P-0014242-T01-IM6	M	26.33
P-0008997-T01-IM5	F	65.91
P-0008942-T01-IM5	M	35.42
P-0008999-T01-IM5	M	11.81
P-0009324-T02-IM5	M	22.63
P-0014137-T01-IM5	M	25.58
P-0010008-T01-IM5	M	5.9
P-0009108-T01-IM5	M	40.34
P-0008904-T01-IM5	F	1.97
P-0008912-T01-IM5	F	15.74
P-0009311-T01-IM5	F	31.48
P-0009308-T01-IM5	F	1.97
P-0014666-T01-IM6	F	0
P-0012780-T01-IM5	F	6.89
P-0012080-T01-IM5	M	25.58
P-0015010-T01-IM6	M	1.76
P-0010115-T01-IM5	M	53.12
P-0009435-T01-IM5	F	0.98
P-0009950-T01-IM5	M	69.85
P-0009736-T01-IM5	M	13.77
P-0010111-T01-IM5	F	2.95
P-0010327-T01-IM5	M	0.98
P-0010670-T01-IM5	M	11.81
P-0010847-T01-IM5	M	19.68
P-0012822-T01-IM5	F	0
P-0014236-T01-IM6	M	1.76
P-0010340-T01-IM5	M	53.12
P-0010614-T01-IM5	F	1.97
P-0015373-T01-IM6	M	30.72
P-0014556-T01-IM6	M	17.55
P-0012550-T01-IM5	F	59.03
P-0012446-T01-IM5	F	26.56
P-0013956-T01-IM5	F	6.89
P-0014124-T01-IM5	F	0
P-0013413-T01-IM5	M	25.58
P-0013525-T01-IM5	F	10.82
P-0012551-T01-IM5	F	11.81
P-0012420-T01-IM5	M	11.81
P-0012408-T01-IM5	M	15.74
P-0012315-T01-IM5	F	13.77
P-0013412-T01-IM5	M	3.94
P-0013200-T01-IM5	F	1.97
P-0012529-T01-IM5	M	11.81
P-0012966-T01-IM5	F	2.95
P-0013951-T01-IM5	M	0.98
P-0012968-T01-IM5	M	10.82
P-0016506-T01-IM6	F	3.51
P-0013383-T01-IM5	F	48.21
P-0013826-T01-IM5	M	163.31
P-0013389-T01-IM5	M	5.9
P-0014379-T01-IM6	M	1.76
P-0013765-T01-IM5	M	7.87
P-0013596-T01-IM5	M	11.81
P-0015717-T01-IM6	M	1.76
P-0014966-T01-IM6	M	6.14
P-0015855-T01-IM6	M	11.41
P-0014229-T01-IM6	F	30.72
P-0014449-T01-IM6	M	1.76
P-0014682-T01-IM6	M	0.88
P-0015977-T01-IM6	F	2.63
P-0014159-T01-IM5	M	19.68
P-0016287-T01-IM6	M	4.39
P-0015512-T01-IM6	M	100.06
P-0015438-T01-IM6	M	69.34
P-0015122-T01-IM6	F	10.53
P-0015415-T01-IM6	M	79.87
P-0015830-T01-IM6	M	51.79
P-0015511-T01-IM6	M	13.17
P-0015697-T01-IM6	F	18.43
P-0016276-T01-IM6	F	6.14
P-0016531-T01-IM6	M	3.51

## Sheet: FigS3e
FigS3e. The TMB difference between female and male patients with SKCM in dataset PMID: 30309915
Patient ID	Gender	TMB
P227	M	1371
P228	F	18
P229	F	52
P230	M	185
P231	M	114
P232	M	677
P233	M	57
P234	F	162
P235	M	1607
P236	F	418
P237	M	248
P238	M	2300
P239	F	112
P240	M	53
P241	M	877
P242	M	253
P243	F	144
P244	M	1015
P245	F	1392
P246	F	65
P247	M	689
P248	M	174
P249	M	225
P250	M	469
P251	F	70
P252	F	87
P253	M	245
P254	M	1530
P255	M	330
P256	F	18
P257	F	276
P258	M	377
P259	F	212
P260	F	61
P261	M	197
P262	M	168
P263	M	248
P264	M	636
P265	M	607
P266	M	160
P267	M	329
P268	M	246
P269	M	43
P270	M	203
P271	M	326
P272	F	341
P273	M	392
P274	M	190
P275	M	17
P276	F	385
P277	F	219
P278	F	33
P279	M	1474
P280	M	986
P281	F	344
P282	M	658
P283	F	364
P284	F	117
P285	M	142
P286	M	225
P287	M	221
P288	M	389
P289	F	351
P290	M	126
P291	F	197
P292	M	465
P293	M	1423
P294	M	1685
P295	F	683
P296	F	193
P297	M	428
P298	M	2221
P299	F	937
P300	M	61
P301	F	198
P302	M	57
P303	M	740
P304	M	317
P305	M	578
P306	M	421
P307	M	340
P308	M	1388
P309	F	59
P310	F	24
P311	F	33
P312	M	233
P313	M	557
P314	F	37
P315	M	425

## Sheet: FigS3f
FigS3f. The TMB difference between female and male patients with BCLA in dataset PMID: 30150660
Patient ID	Gender	TMB
BLADDER-15330_CCPM_0700629	MALE	339
BLADDER-15330_CCPM_0700691	MALE	179
BLADDER-15330_CCPM_0700692	MALE	315
BLADDER-15330_CCPM_0700694	MALE	509
BLCA_immunotherapy_responder-DFCI_11-104_011	MALE	515
BLCA-001	MALE	142
BLCA-002	MALE	195
BLCA-003	MALE	143
BLCA-005	FEMALE	236
BLCA-006	MALE	113
BLCA-007	FEMALE	80
BLCA-008	FEMALE	171
BLCA-009	MALE	330
BLCA-010	MALE	369
BLCA-011	MALE	342
BLCA-012	MALE	1077
BLCA-014	FEMALE	60
BLCA-015	MALE	305
BLCA-016	FEMALE	138
IM_01	MALE	145
IM_04	FEMALE	93
IM_06	FEMALE	107
IM_07	MALE	289
IM_09	FEMALE	308
IM_10	MALE	385
IM_11	MALE	348
IM_12	MALE	174

[truncated: 9 more sheets: FigS3g, FigS4a, FigS5, FigS6a-c, FigSd-e, FigS6F-I, FigS7a, FigS7b-c, FigS8]
