# Supplementary material for: Sex-associated molecular differences for cancer immunotherapy
Source: Nat Commun. 2020 Apr 14;11:1779. doi: 10.1038/s41467-020-15679-x (PMC7156379; doi:10.1038/s41467-020-15679-x)
Supplement: Supplementary file 4 — Source Data [file 41467_2020_15679_MOESM4_ESM.zip › 231579_1_data_set_4473409_q6yc5b.xlsx]

## Sheet: Fig1a
Fig1a.The interaction between gender difference and ICB treatment efficacy in HR analysis are calculated within each dataset as in supplementary figure 1A
Trials	hr	ci.lb	ci.ub	Favors greater effect of ICB in female or male	Conforti et al	Wallis et al	cancers
Larkin et al	1.3	0.73	2.2	Male	Yes	Yes	Melanoma
Hodi et al	1.4	0.44	4.2	Male	Yes	No	Melanoma
Robert et al b	1.2	0.85	1.8	Male	Yes	Yes	Melanoma
Hodi et al a	1.5	0.88	2.6	Male	Yes	No	Melanoma
Robert et al a	1.2	0.68	2.2	Male	Yes	No	Melanoma
Robert et al c	1.6	0.82	3.3	Male	Yes	Yes	Melanoma
Ribas et al	0.87	0.61	1.2	Female	Yes	Yes	Melanoma
Govindan et al	1.6	0.95	2.6	Male	Yes	Yes	NSCLC
Carbone et al	1.2	0.75	1.9	Male	Yes	Yes	NSCLC
Barlesi et al	1.3	0.82	2.1	Male	No	Yes	NSCLC
Borghaei et al	1.1	0.72	1.6	Male	Yes	Yes	NSCLC
Herbst et al	1.1	0.73	1.5	Male	Yes	Yes	NSCLC
Brahmer et al	1.2	0.58	2.4	Male	No	Yes	NSCLC
Reck et al a	0.99	0.72	1.4	Female	Yes	Yes	NSCLC
Rittmeyer et al	0.81	0.57	1.1	Female	No	Yes	NSCLC
Antonia et al	0.59	0.35	1	Female	No	Yes	NSCLC
Paz-Ares et al	0.61	0.3	1.3	Female	No	Yes	NSCLC
Gandhi et al	0.41	0.24	0.71	Female	No	Yes	NSCLC
Reck et al b	1.8	0.91	3.5	Male	Yes	Yes	SCLC
Horn et al	0.88	0.51	1.5	Female	No	Yes	SCLC
Motzer et al b	1.2	0.73	1.8	Male	Yes	Yes	ccRCC
Motzer et al a	0.73	0.45	1.2	Female	No	Yes	ccRCC
Cohen et al	1.4	0.81	2.5	Male	Yes	No	HNSC
Ferris et al	1.4	0.68	3	Male	Yes	Yes	HNSC
Bellmunt et al	1.1	0.63	1.8	Male	Yes	Yes	Urothelial
Kang et al	1.4	0.89	2.2	Male	Yes	Yes	GOJC
Maio et al	1.2	0.75	2	Male	Yes	Yes	Mesothelioma
Annotation: hr, hazard ratio; ci.lb, lower bound for hr confidence intervals; ci.up, upper bound for hr confidence intervals.

## Sheet: Fig2a
Fig2a. The Cox proportional hazard model for female patients with immunotherapy treatment compared with male patients in nine cancer types from five datasets
Dataset (Pubmed ID)	HR	95% (CI)	coef	Coxp	KMP	Female_n	Male_n	cancer type
29301960	1.2	0.493 - 2.75	0.15	0.729	0.729	13	22	ccRCC
30643254	1	0.614 - 1.73	0.03	0.909	0.913	51	163	BLCA
30643254	0.53	0.293 - 0.957	-0.64	0.0351	0.0321	48	62	COAD
30643254	1.4	0.714 - 2.82	0.35	0.317	0.324	28	98	ESCA
30643254	1.1	0.616 - 1.92	0.085	0.769	0.755	30	108	HNSC
30643254	1	0.693 - 1.43	-0.0034	0.986	0.984	121	200	SKCM
30643254	0.54	0.348 - 0.846	-0.61	0.00699	0.00594	40	77	GBM
30643254	1.2	0.901 - 1.53	0.16	0.234	0.233	180	170	LUSC
30643254	0.68	0.398 - 1.17	-0.38	0.163	0.162	42	109	KIRC
30150660	1.1	0.338 - 3.8	0.13	0.838	0.838	8	19	BLCA
30150660	1.5	0.745 - 2.85	0.38	0.272	0.277	33	24	LUNG
30150660	1	0.618 - 1.72	0.03	0.908	0.89	52	99	SKCM
26997480	0.88	0.311 - 2.46	-0.13	0.801	0.801	11	26	SKCM
26359337	0.79	0.496 - 1.25	-0.24	0.311	0.311	32	80	SKCM

## Sheet: Fig2b
Fig2b. The gender difference for molecular biomarkers reported for immune response across multiple cancer types in seven immunotherapy datasets
Dataset (Pubmed ID)	feature	cancer type	Difference	P value
29301960	PBRM_mut	ccRCC	-16	0.0293106
29301960	TMB	ccRCC	-0.0415179	0.681708
30643254	TMB	BLCA	-0.0913051	0.46
30643254	TMB	Other	-0.10775	0.94
30643254	TMB	COAD	-0.153615	0.59
30643254	TMB	ESCA	0.345931	0.54
30643254	TMB	GBM	0.200953	0.62
30643254	TMB	HNSC	0.303174	0.24
30643254	TMB	SKCM	-0.458812	0.027
30643254	TMB	LUNG	-0.0708586	0.68
30643254	TMB	ccRCC	0.0566229	0.36
30150660	APOBEC	BLCA	-1.43408	0.058
30150660	APOBEC	LUNG	0.283547	0.19
30150660	NeoantigenLoad	BLCA	-1.17448	0.0054
30150660	NeoantigenLoad	LUNG	-0.203237	0.5
30150660	NeoantigenLoad	SKCM	-0.527413	0.11
30150660	TMB	BLCA	-1.36687	0.0024
30150660	TMB	LUNG	0.104151	0.87
30150660	TMB	SKCM	-0.435536	0.17
30309915	GEP	HNSC	0.137	0.32
30309915	GEP	SKCM	-0.019	0.37
30309915	GEP	PanCan	-0.046	0.59
30309915	TMB	HNSC	-0.225067	0.33
30309915	TMB	SKCM	-1.04343	0.00051
30309915	TMB	PanCan	-0.512206	0.084
26997480	BRCA2_mut	SKCM	-1.80735	0.664168
26997480	TMB	SKCM	0.350944	0.430332
26359337	CTLA4	SKCM	-0.252218	0.59358
26359337	CYT	SKCM	-0.0908862	0.74181
26359337	NeoangtienLoad	SKCM	-1.36156	0.307316
26359337	PDCD1LG2	SKCM	-0.179623	0.926532
26359337	TMB	SKCM	-0.513884	0.151366
29657128	PDL1	LUNG	-7	0.35023
29657128	TMB	LUNG	-0.478993	0.231108

## Sheet: Fig3b
Fig3b. Sex associated molecular biomarkers reported in immunotherapy datasets
Feature	Cancer Types	mean_MALE_weighted	mean_FEMALE_weighted	Differen Types	Difference	pvalue	fdr
TMB	ACC	6.69446	6.68526	log2(Fold change)	-0.00198446	0.962604	0.984103
TMB	BLCA	7.68253	7.33675	log2(Fold change)	-0.0664394	0.00658477	0.0985415
TMB	COAD	7.9905	7.96503	log2(Fold change)	-0.00460666	0.893114	0.982426
TMB	ESCA	7.81057	7.85773	log2(Fold change)	0.00868622	0.72159	0.981941
TMB	GBM	5.69166	5.88314	log2(Fold change)	0.0477366	0.0370381	0.169357
TMB	HNSC	7.03988	7.16607	log2(Fold change)	0.0256317	0.213857	0.470485
TMB	KICH	6.19328	6.12426	log2(Fold change)	-0.0161681	0.638994	0.937191
TMB	KIRC	5.64516	5.51123	log2(Fold change)	-0.0346398	0.358791	0.68492
TMB	KIRP	5.55179	5.29891	log2(Fold change)	-0.0672553	0.00895832	0.0985415
TMB	LGG	5.37196	5.47244	log2(Fold change)	0.0267373	0.142053	0.349642
TMB	LIHC	6.33948	6.05011	log2(Fold change)	-0.0674046	0.0138745	0.101746
TMB	LUAD	7.8499	7.73222	log2(Fold change)	-0.0217915	0.385585	0.68492
TMB	LUSC	7.7829	7.80791	log2(Fold change)	0.00462927	0.832078	0.981941
TMB	PAAD	7.65252	7.88704	log2(Fold change)	0.0435497	0.0582192	0.21347
TMB	PCPG	4.31155	4.33119	log2(Fold change)	0.00655657	0.802803	0.981941
TMB	READ	7.16137	6.99332	log2(Fold change)	-0.0342567	0.404726	0.68492
TMB	SARC	5.585	5.38521	log2(Fold change)	-0.0525542	0.143035	0.349642
TMB	SKCM	8.20915	7.44306	log2(Fold change)	-0.141338	0.0384902	0.169357
TMB	STAD	7.35516	7.69101	log2(Fold change)	0.0644175	0.0956698	0.300677
TMB	THCA	4.66945	4.62793	log2(Fold change)	-0.0128858	0.471891	0.741544
TMB	THYM	3.50151	3.50566	log2(Fold change)	0.00170871	0.984103	0.984103
TMB	UVM	4.11612	4.1472	log2(Fold change)	0.0108505	0.84804	0.981941
CYT	ACC	5.17046	4.47708	log2(Fold change)	-0.693383	0.15562	0.376262
CYT	BLCA	6.08966	6.29274	log2(Fold change)	0.203075	0.381267	0.616229
CYT	COAD	6.4072	6.46518	log2(Fold change)	0.0579768	0.749138	0.867422
CYT	ESCA	5.85579	6.41639	log2(Fold change)	0.560592	0.0179657	0.0988116
CYT	GBM	5.15537	5.48071	log2(Fold change)	0.325337	0.186649	0.376262
CYT	HNSC	7.42644	7.56383	log2(Fold change)	0.137395	0.352055	0.616229
CYT	KICH	5.58071	6.36043	log2(Fold change)	0.779725	0.0119037	0.0988116
CYT	KIRC	8.4907	8.33938	log2(Fold change)	-0.151317	0.177664	0.376262
CYT	KIRP	6.46963	5.98638	log2(Fold change)	-0.483245	0.0060677	0.0988116
CYT	LGG	3.14072	2.91695	log2(Fold change)	-0.223767	0.146974	0.376262
CYT	LIHC	6.57978	6.50443	log2(Fold change)	-0.0753478	0.615622	0.796687
CYT	LUAD	7.59545	7.54331	log2(Fold change)	-0.0521399	0.667924	0.816352
CYT	LUSC	7.33345	7.64661	log2(Fold change)	0.313164	0.015561	0.0988116
CYT	PAAD	6.87267	6.91011	log2(Fold change)	0.0374465	0.825073	0.89143
CYT	PCPG	4.98558	4.60603	log2(Fold change)	-0.379552	0.0662385	0.291449
CYT	READ	6.33245	6.10944	log2(Fold change)	-0.223008	0.406713	0.616229
CYT	SARC	6.79784	6.5997	log2(Fold change)	-0.198137	0.420156	0.616229
CYT	SKCM	6.67189	6.16021	log2(Fold change)	-0.511679	0.188131	0.376262
CYT	STAD	6.96063	7.18487	log2(Fold change)	0.224244	0.121449	0.376262
CYT	THCA	5.88838	5.87198	log2(Fold change)	-0.0164013	0.90241	0.90241
CYT	THYM	7.54998	7.70566	log2(Fold change)	0.155682	0.475063	0.653211
CYT	UVM	4.50537	4.4149	log2(Fold change)	-0.0904734	0.85091	0.89143
GEP	ACC	0.11165	-0.0753766	Difference (minus)	-0.187027	0.0747696	0.411233
GEP	BLCA	-0.00681877	0.0405	Difference (minus)	0.0473187	0.385586	0.565527
GEP	COAD	-0.0271262	-0.00651365	Difference (minus)	0.0206126	0.736767	0.737162
GEP	ESCA	0.0214412	0.0713193	Difference (minus)	0.0498781	0.462575	0.589734
GEP	GBM	0.00621258	0.0378494	Difference (minus)	0.0316368	0.68911	0.737162
GEP	HNSC	0.0698138	0.121765	Difference (minus)	0.0519514	0.2611	0.454193
GEP	KICH	-0.0472004	0.113718	Difference (minus)	0.160918	0.129877	0.454193
GEP	KIRC	0.101954	0.0772081	Difference (minus)	-0.0247459	0.551606	0.638701
GEP	KIRP	0.101195	0.0136075	Difference (minus)	-0.0875873	0.104089	0.454193
GEP	LGG	-0.01621	-0.093894	Difference (minus)	-0.077684	0.050025	0.36685
GEP	LIHC	-0.0525222	-0.0874146	Difference (minus)	-0.0348925	0.48251	0.589734
GEP	LUAD	-0.0562471	-0.00330183	Difference (minus)	0.0529453	0.233724	0.454193
GEP	LUSC	-0.0666272	0.0734978	Difference (minus)	0.140125	0.00173636	0.0382
GEP	PAAD	-0.010382	0.065014	Difference (minus)	0.075396	0.267006	0.454193
GEP	PCPG	0.0938095	-0.0936939	Difference (minus)	-0.187503	0.00387619	0.0426381
GEP	READ	0.0344469	-0.0831413	Difference (minus)	-0.117588	0.256761	0.454193
GEP	SARC	0.0254607	-0.0340747	Difference (minus)	-0.0595354	0.332705	0.522822
GEP	SKCM	-0.0500527	-0.169347	Difference (minus)	-0.119294	0.215466	0.454193
GEP	STAD	-0.015043	0.0412699	Difference (minus)	0.0563129	0.268387	0.454193
GEP	THCA	-0.0237761	0.00726851	Difference (minus)	0.0310446	0.480396	0.589734
GEP	THYM	-0.100577	-0.00432882	Difference (minus)	0.0962483	0.212655	0.454193
GEP	UVM	-0.0233823	-0.0617173	Difference (minus)	-0.038335	0.737162	0.737162
PDL1	BLCA	0.285637	0.310068	Difference (minus)	0.0244304	0.613421	0.788684
PDL1	COAD	0.00956582	-0.0295718	Difference (minus)	-0.0391376	0.241313	0.482627
PDL1	GBM	0.611504	0.333362	Difference (minus)	-0.278142	0.00383553	0.0345198
PDL1	HNSC	0.408088	0.405949	Difference (minus)	-0.00213963	0.966357	0.966357
PDL1	KIRC	-0.0907522	-0.163167	Difference (minus)	-0.0724145	0.0492585	0.221663
PDL1	KIRP	0.38018	0.411899	Difference (minus)	0.0317185	0.410988	0.616482
PDL1	LGG	0.35153	0.331977	Difference (minus)	-0.0195522	0.459956	0.636863
PDL1	LIHC	0.500808	0.432611	Difference (minus)	-0.0681976	0.0127957	0.0767741
PDL1	LUAD	0.115522	0.175111	Difference (minus)	0.0595891	0.178472	0.401561
PDL1	LUSC	0.220327	0.266311	Difference (minus)	0.0459844	0.331075	0.541758
PDL1	PAAD	0.313991	0.300743	Difference (minus)	-0.0132477	0.758271	0.88834
PDL1	PCPG	0.877363	0.794365	Difference (minus)	-0.0829977	0.298297	0.536935
PDL1	READ	0.0116326	-0.0776877	Difference (minus)	-0.0893203	0.0818222	0.29456
PDL1	SARC	0.523897	0.519188	Difference (minus)	-0.00470848	0.94206	0.966357
PDL1	SKCM	0.14428	-0.053665	Difference (minus)	-0.197945	0.0035561	0.0345198
PDL1	STAD	0.0637938	0.0500189	Difference (minus)	-0.0137749	0.789636	0.88834
PDL1	THCA	0.033098	0.11266	Difference (minus)	0.0795623	0.120858	0.344395
PDL1	THYM	0.479353	0.577264	Difference (minus)	0.0979117	0.133931	0.344395
Neoantigen	ACC	4.73841	4.65818	log2(Fold change)	-0.080235	0.888467	0.948956
Neoantigen	BLCA	6.87198	6.51956	log2(Fold change)	-0.352418	0.0405689	0.223129
Neoantigen	COAD	7.34105	7.28712	log2(Fold change)	-0.0539267	0.993529	0.993529
Neoantigen	ESCA	5.42572	5.9991	log2(Fold change)	0.573376	0.142186	0.467091
Neoantigen	GBM	4.60727	7.303	log2(Fold change)	2.69573	0.201096	0.467091
Neoantigen	HNSC	6.20219	5.90243	log2(Fold change)	-0.29976	0.183838	0.467091
Neoantigen	KICH	4.14071	3.26769	log2(Fold change)	-0.873022	0.39777	0.625068
Neoantigen	KIRC	4.23585	4.28017	log2(Fold change)	0.0443201	0.483048	0.707384
Neoantigen	KIRP	4.49956	4.43026	log2(Fold change)	-0.0693035	0.257655	0.467091
Neoantigen	LGG	3.77538	5.32224	log2(Fold change)	1.54686	0.24585	0.467091
Neoantigen	LIHC	5.66277	5.26034	log2(Fold change)	-0.402424	0.0106162	0.116779
Neoantigen	LUAD	7.09643	7.0301	log2(Fold change)	-0.0663303	0.784625	0.908514
Neoantigen	LUSC	6.8447	6.9766	log2(Fold change)	0.131902	0.21998	0.467091
Neoantigen	PAAD	3.9865	6.84263	log2(Fold change)	2.85613	0.276009	0.467091
Neoantigen	PCPG	2.25974	2.27755	log2(Fold change)	0.017813	0.758458	0.908514
Neoantigen	READ	7.44001	5.36631	log2(Fold change)	-2.07369	0.258331	0.467091
Neoantigen	SARC	5.35903	4.16735	log2(Fold change)	-1.19167	0.0211971	0.155445
Neoantigen	SKCM	7.90081	6.77582	log2(Fold change)	-1.12499	0.0071781	0.116779
Neoantigen	STAD	4.60911	4.23004	log2(Fold change)	-0.379074	0.621531	0.804335
Neoantigen	THCA	2.43711	2.49564	log2(Fold change)	0.0585311	0.905821	0.948956
Neoantigen	THYM	2.78335	3.01693	log2(Fold change)	0.233577	0.514461	0.707384
Neoantigen	UVM	2.66534	3.45464	log2(Fold change)	0.789293	0.263375	0.467091

## Sheet: Fig3c
Fig3c. Sex associated relative abundance of immune cells across 22 cancer types
Feature	Cancer Types	mean_MALE_weighted	mean_FEMALE_weighted	Differen Types	Difference	pvalue	fdr
Act CD4	ACC	0.0689745	-0.0801371	Difference (minus)	-0.149112	0.0398071	0.145959
Act CD4	BLCA	0.0121008	0.0192956	Difference (minus)	0.00719487	0.840781	0.969593
Act CD4	COAD	0.0226507	0.063853	Difference (minus)	0.0412022	0.364905	0.665195
Act CD4	ESCA	-0.0200626	0.0689245	Difference (minus)	0.0889872	0.0675393	0.185733
Act CD4	GBM	-0.00640766	-0.0116963	Difference (minus)	-0.00528861	0.918722	0.969593
Act CD4	HNSC	0.0365831	0.0262156	Difference (minus)	-0.0103675	0.745182	0.969593
Act CD4	KICH	-0.098438	0.044384	Difference (minus)	0.142822	0.0905723	0.221399
Act CD4	KIRC	0.0943	0.0229125	Difference (minus)	-0.0713874	0.0392236	0.145959
Act CD4	KIRP	0.0450137	0.0665357	Difference (minus)	0.021522	0.625744	0.917758
Act CD4	LGG	-0.0275081	-0.0263086	Difference (minus)	0.00119943	0.969593	0.969593
Act CD4	LIHC	-0.0169173	-0.00745023	Difference (minus)	0.00946709	0.801265	0.969593
Act CD4	LUAD	0.0302962	4.97261e-05	Difference (minus)	-0.0302464	0.39307	0.665195
Act CD4	LUSC	-0.0118575	0.0575172	Difference (minus)	0.0693748	0.0248412	0.145959
Act CD4	PAAD	-0.0664636	0.0591439	Difference (minus)	0.125608	0.010845	0.145959
Act CD4	PCPG	0.0767597	-0.029126	Difference (minus)	-0.105886	0.0343042	0.145959
Act CD4	READ	0.0488827	-0.0159062	Difference (minus)	-0.0647889	0.379814	0.665195
Act CD4	SARC	-0.00592707	-0.00380448	Difference (minus)	0.00212259	0.961608	0.969593
Act CD4	SKCM	-0.12039	-0.234934	Difference (minus)	-0.114544	0.0515283	0.161946
Act CD4	STAD	0.00644024	0.0903843	Difference (minus)	0.0839441	0.0360981	0.145959
Act CD4	THCA	-0.0199555	0.038578	Difference (minus)	0.0585334	0.111433	0.245153
Act CD4	THYM	0.040973	0.0576177	Difference (minus)	0.0166447	0.806215	0.969593
Act CD4	UVM	-0.0474829	0.00545209	Difference (minus)	0.052935	0.524656	0.82446
Act CD8	ACC	0.10379	-0.0427411	Difference (minus)	-0.146531	0.0690559	0.253205
Act CD8	BLCA	-0.0247282	0.0297546	Difference (minus)	0.0544829	0.157156	0.415184
Act CD8	COAD	0.00564439	0.0057227	Difference (minus)	7.83092e-05	0.9984	0.9984
Act CD8	ESCA	-0.0017825	0.0643029	Difference (minus)	0.0660854	0.208424	0.458533
Act CD8	GBM	-0.00198398	0.0317619	Difference (minus)	0.0337459	0.595148	0.770191
Act CD8	HNSC	-0.00175739	0.0323037	Difference (minus)	0.0340611	0.301617	0.47397
Act CD8	KICH	0.0220464	0.104955	Difference (minus)	0.0829085	0.291369	0.47397
Act CD8	KIRC	0.0571426	0.00646706	Difference (minus)	-0.0506755	0.140248	0.415184
Act CD8	KIRP	0.105855	-0.0170744	Difference (minus)	-0.12293	0.00943572	0.151676
Act CD8	LGG	-0.0145171	-0.059576	Difference (minus)	-0.0450589	0.169848	0.415184
Act CD8	LIHC	-0.012139	-0.0945009	Difference (minus)	-0.0823618	0.0344719	0.151676
Act CD8	LUAD	-0.00893203	-0.00924509	Difference (minus)	-0.000313057	0.992526	0.9984
Act CD8	LUSC	-0.0391586	0.0400586	Difference (minus)	0.0792171	0.0152017	0.151676
Act CD8	PAAD	-0.032893	0.0204178	Difference (minus)	0.0533109	0.255538	0.47397
Act CD8	PCPG	0.0636247	-0.0542324	Difference (minus)	-0.117857	0.0312412	0.151676
Act CD8	READ	0.00467755	0.00645316	Difference (minus)	0.00177561	0.978784	0.9984
Act CD8	SARC	0.0102498	-0.027909	Difference (minus)	-0.0381589	0.440014	0.60502
Act CD8	SKCM	-0.0256208	-0.0966382	Difference (minus)	-0.0710175	0.295345	0.47397
Act CD8	STAD	-0.0230746	0.0605326	Difference (minus)	0.0836072	0.0244232	0.151676
Act CD8	THCA	-0.0202287	-0.00929324	Difference (minus)	0.0109355	0.755712	0.875035
Act CD8	THYM	0.0230622	-0.032171	Difference (minus)	-0.0552332	0.350561	0.514156
Act CD8	UVM	-0.00136953	-0.0412693	Difference (minus)	-0.0398998	0.654218	0.799599
MDSC	ACC	0.0671734	-0.0448152	Difference (minus)	-0.111989	0.301725	0.414872
MDSC	BLCA	-0.0265232	0.0706064	Difference (minus)	0.0971297	0.0485481	0.213612
MDSC	COAD	-0.0326984	-0.0150796	Difference (minus)	0.0176187	0.752091	0.827301
MDSC	ESCA	0.017597	0.0272298	Difference (minus)	0.00963284	0.872974	0.872974
MDSC	GBM	-0.0103442	0.0782299	Difference (minus)	0.0885742	0.288928	0.414872
MDSC	HNSC	0.0299097	0.116862	Difference (minus)	0.0869519	0.0272238	0.197942
MDSC	KICH	-0.0349679	0.118425	Difference (minus)	0.153392	0.2126	0.414872
MDSC	KIRC	0.110838	0.0593878	Difference (minus)	-0.0514502	0.17769	0.414872
MDSC	KIRP	0.154756	-0.00476616	Difference (minus)	-0.159522	0.00349407	0.0384348
MDSC	LGG	-0.00906415	-0.0596009	Difference (minus)	-0.0505367	0.237047	0.414872
MDSC	LIHC	-0.028443	-0.0911722	Difference (minus)	-0.0627292	0.167005	0.414872
MDSC	LUAD	-0.0766846	-0.00903034	Difference (minus)	0.0676543	0.090991	0.333634
MDSC	LUSC	-0.0650223	0.0668473	Difference (minus)	0.13187	0.00131484	0.0289266
MDSC	PAAD	-0.0116645	0.0799939	Difference (minus)	0.0916585	0.163617	0.414872
MDSC	PCPG	0.0961876	-0.048373	Difference (minus)	-0.144561	0.0359895	0.197942
MDSC	READ	0.00661672	-0.0539475	Difference (minus)	-0.0605642	0.52492	0.641569
MDSC	SARC	0.0467417	-0.018075	Difference (minus)	-0.0648168	0.278069	0.414872
MDSC	SKCM	-0.0958393	-0.120735	Difference (minus)	-0.0248959	0.74325	0.827301
MDSC	STAD	-0.0100303	0.0305456	Difference (minus)	0.0405759	0.368882	0.477376
MDSC	THCA	-0.0080227	0.0432892	Difference (minus)	0.0513119	0.243955	0.414872
MDSC	THYM	-0.0472535	0.0224049	Difference (minus)	0.0696584	0.295576	0.414872
MDSC	UVM	-0.0143376	-0.038971	Difference (minus)	-0.0246334	0.803667	0.841936
Tem CD4	ACC	0.0594361	-0.0378879	Difference (minus)	-0.097324	0.0790447	0.173898
Tem CD4	BLCA	-0.0202635	-0.0319669	Difference (minus)	-0.0117034	0.598975	0.696646
Tem CD4	COAD	-0.0130482	-0.0702854	Difference (minus)	-0.0572372	0.0340017	0.124673
Tem CD4	ESCA	-0.000824987	-0.0441916	Difference (minus)	-0.0433666	0.147975	0.26421
Tem CD4	GBM	0.000835904	-0.0250363	Difference (minus)	-0.0258722	0.51537	0.696646
Tem CD4	HNSC	0.00336948	-0.0334472	Difference (minus)	-0.0368167	0.0467818	0.147029
Tem CD4	KICH	-0.0685911	-0.0413483	Difference (minus)	0.0272428	0.656329	0.696646
Tem CD4	KIRC	0.0991998	-0.00393686	Difference (minus)	-0.103137	1.90929e-07	4.20044e-06
Tem CD4	KIRP	0.0406491	0.00326706	Difference (minus)	-0.0373821	0.144758	0.26421
Tem CD4	LGG	0.03645	-0.0260661	Difference (minus)	-0.0625161	0.00107211	0.00786216
Tem CD4	LIHC	0.0149128	-0.0717876	Difference (minus)	-0.0867004	0.000302118	0.0033233
Tem CD4	LUAD	-0.0206781	-0.0582009	Difference (minus)	-0.0375228	0.0714115	0.173898
Tem CD4	LUSC	-0.0134096	-0.0627677	Difference (minus)	-0.0493581	0.0154611	0.0680287
Tem CD4	PAAD	-0.00295724	0.0152739	Difference (minus)	0.0182311	0.66498	0.696646
Tem CD4	PCPG	0.0296699	-0.024824	Difference (minus)	-0.0544939	0.0713612	0.173898
Tem CD4	READ	-0.0518364	-0.0771835	Difference (minus)	-0.0253471	0.58549	0.696646
Tem CD4	SARC	0.0215742	-0.0496629	Difference (minus)	-0.0712372	0.0125799	0.0680287
Tem CD4	SKCM	-0.0894686	-0.158807	Difference (minus)	-0.0693381	0.156124	0.26421
Tem CD4	STAD	-0.0492904	-0.0372231	Difference (minus)	0.0120673	0.630428	0.696646
Tem CD4	THCA	0.00950242	0.0214435	Difference (minus)	0.0119411	0.591303	0.696646
Tem CD4	THYM	0.00813158	-0.00989702	Difference (minus)	-0.0180286	0.610523	0.696646
Tem CD4	UVM	-0.013874	-0.0262102	Difference (minus)	-0.0123363	0.841763	0.841763
Tem CD8	ACC	0.0351998	-0.0225864	Difference (minus)	-0.0577862	0.457993	0.567692
Tem CD8	BLCA	-0.0330146	0.0168517	Difference (minus)	0.0498663	0.209501	0.354541
Tem CD8	COAD	-0.036622	-0.0311887	Difference (minus)	0.00543328	0.915581	0.915581
Tem CD8	ESCA	0.00230536	0.103897	Difference (minus)	0.101592	0.0338019	0.185911
Tem CD8	GBM	0.0092727	0.0272635	Difference (minus)	0.0179908	0.7707	0.84777
Tem CD8	HNSC	0.00645847	0.0585677	Difference (minus)	0.0521092	0.116614	0.293252
Tem CD8	KICH	-0.0784435	-0.0110397	Difference (minus)	0.0674038	0.464475	0.567692
Tem CD8	KIRC	0.10672	0.067262	Difference (minus)	-0.0394575	0.181526	0.354541
Tem CD8	KIRP	0.090253	-0.0733136	Difference (minus)	-0.163567	0.000287356	0.00632182
Tem CD8	LGG	-0.0143463	-0.0528603	Difference (minus)	-0.0385141	0.200633	0.354541
Tem CD8	LIHC	-0.0360672	-0.0770896	Difference (minus)	-0.0410224	0.284826	0.391636
Tem CD8	LUAD	-0.0853289	-0.00297758	Difference (minus)	0.0823513	0.0159661	0.117085
Tem CD8	LUSC	-0.0627639	0.027308	Difference (minus)	0.0900719	0.0124759	0.117085
Tem CD8	PAAD	-0.0185676	0.0618702	Difference (minus)	0.0804378	0.108863	0.293252
Tem CD8	PCPG	0.0470306	-0.053633	Difference (minus)	-0.100664	0.066802	0.293252
Tem CD8	READ	-0.0344935	-0.0861004	Difference (minus)	-0.0516069	0.557512	0.64554
Tem CD8	SARC	0.0463581	-0.0305312	Difference (minus)	-0.0768893	0.119967	0.293252
Tem CD8	SKCM	-0.132421	-0.208873	Difference (minus)	-0.0764526	0.265191	0.391636
Tem CD8	STAD	-0.030234	0.0304659	Difference (minus)	0.0607	0.138851	0.305472
Tem CD8	THCA	-0.0146067	0.0253943	Difference (minus)	0.040001	0.282799	0.391636
Tem CD8	THYM	-0.0983991	-0.00105436	Difference (minus)	0.0973447	0.0975032	0.293252
Tem CD8	UVM	-0.051892	-0.0412724	Difference (minus)	0.0106197	0.900885	0.915581
Treg	ACC	-0.00862119	-0.0313952	Difference (minus)	-0.022774	0.785234	0.86142
Treg	BLCA	-0.0282773	0.0893303	Difference (minus)	0.117608	0.0163512	0.316396
Treg	COAD	-0.0142735	0.00993551	Difference (minus)	0.024209	0.648716	0.854628
Treg	ESCA	0.000869103	0.0110844	Difference (minus)	0.0102153	0.862093	0.862093
Treg	GBM	-0.0298192	0.0275741	Difference (minus)	0.0573934	0.398152	0.729945
Treg	HNSC	0.0550845	0.118719	Difference (minus)	0.0636343	0.0781146	0.316396
Treg	KICH	-0.0776746	0.00923031	Difference (minus)	0.0869049	0.385361	0.729945
Treg	KIRC	0.116827	0.075892	Difference (minus)	-0.0409349	0.197419	0.518678
Treg	KIRP	0.04858	0.0376631	Difference (minus)	-0.0109169	0.822264	0.86142
Treg	LGG	-0.025517	-0.0177013	Difference (minus)	0.00781579	0.789075	0.86142
Treg	LIHC	-0.0299212	-0.104366	Difference (minus)	-0.0744445	0.062318	0.316396
Treg	LUAD	-0.0424474	-0.0085434	Difference (minus)	0.033904	0.357229	0.729945
Treg	LUSC	-0.0339039	0.0385795	Difference (minus)	0.0724834	0.058977	0.316396
Treg	PAAD	-0.00485619	0.074863	Difference (minus)	0.0797192	0.212186	0.518678
Treg	PCPG	0.0521822	-0.0433582	Difference (minus)	-0.0955404	0.0862899	0.316396
Treg	READ	0.0147555	-0.0237038	Difference (minus)	-0.0384592	0.660394	0.854628
Treg	SARC	0.0212802	0.00452012	Difference (minus)	-0.0167601	0.734554	0.86142
Treg	SKCM	-0.139011	-0.250381	Difference (minus)	-0.111369	0.077819	0.316396
Treg	STAD	-0.00759304	0.0153628	Difference (minus)	0.0229559	0.590907	0.854628
Treg	THCA	0.0177275	0.0396588	Difference (minus)	0.0219313	0.563718	0.854628
Treg	THYM	-0.0758571	-0.000107995	Difference (minus)	0.0757491	0.183645	0.518678
Treg	UVM	-0.00899713	-0.0542848	Difference (minus)	-0.0452877	0.583227	0.854628

## Sheet: Fig3d
Fig3d. Sex associated mRNA expression level of immune checkpoints across 22 cancer types
Feature	Cancer Types	mean_MALE_weighted	mean_FEMALE_weighted	Differen Types	Difference	pvalue	fdr
ADORA2A	ACC	6.31425	6.26913	log2(Fold change)	-0.0451151	0.809716	0.890688
ADORA2A	BLCA	6.14009	6.20411	log2(Fold change)	0.0640166	0.577901	0.798703
ADORA2A	COAD	5.88753	5.80332	log2(Fold change)	-0.0842048	0.446273	0.798703
ADORA2A	ESCA	5.76313	5.91888	log2(Fold change)	0.155752	0.345251	0.755606
ADORA2A	GBM	6.46319	6.49125	log2(Fold change)	0.0280618	0.799703	0.890688
ADORA2A	HNSC	6.41208	6.30749	log2(Fold change)	-0.104588	0.26085	0.755606
ADORA2A	KICH	6.66945	6.75612	log2(Fold change)	0.0866735	0.690779	0.844285
ADORA2A	KIRC	8.24359	8.28854	log2(Fold change)	0.0449512	0.577457	0.798703
ADORA2A	KIRP	6.29689	6.24893	log2(Fold change)	-0.0479616	0.675067	0.844285
ADORA2A	LGG	6.67606	6.6459	log2(Fold change)	-0.0301544	0.580875	0.798703
ADORA2A	LIHC	7.10027	7.43761	log2(Fold change)	0.33734	1.62117e-05	0.000356657
ADORA2A	LUAD	7.38862	7.46633	log2(Fold change)	0.0777073	0.29064	0.755606
ADORA2A	LUSC	6.99842	7.21162	log2(Fold change)	0.213201	0.011185	0.123035
ADORA2A	PAAD	7.19229	7.16882	log2(Fold change)	-0.0234709	0.865588	0.906806
ADORA2A	PCPG	8.63031	8.45475	log2(Fold change)	-0.175562	0.544893	0.798703
ADORA2A	READ	5.8249	6.10926	log2(Fold change)	0.284358	0.130252	0.573109
ADORA2A	SARC	7.34719	7.12765	log2(Fold change)	-0.219544	0.0662529	0.485855
ADORA2A	SKCM	6.00852	5.81153	log2(Fold change)	-0.196986	0.364918	0.755606
ADORA2A	STAD	6.57554	6.57192	log2(Fold change)	-0.00361567	0.97446	0.97446
ADORA2A	THCA	6.38589	6.31318	log2(Fold change)	-0.0727109	0.335537	0.755606
ADORA2A	THYM	10.0832	9.80438	log2(Fold change)	-0.278814	0.377803	0.755606
ADORA2A	UVM	6.55729	6.78055	log2(Fold change)	0.223259	0.0995886	0.547737
BTLA	ACC	2.20738	1.87871	log2(Fold change)	-0.328674	0.20165	0.447341
BTLA	BLCA	2.61352	3.19566	log2(Fold change)	0.582143	0.000806603	0.00887263
BTLA	COAD	3.04805	3.1078	log2(Fold change)	0.0597517	0.713212	0.845105
BTLA	ESCA	3.1863	3.74561	log2(Fold change)	0.559305	0.0284109	0.208347
BTLA	GBM	1.94311	1.89207	log2(Fold change)	-0.0510375	0.740701	0.845105
BTLA	HNSC	3.49472	3.45452	log2(Fold change)	-0.0401956	0.768278	0.845105
BTLA	KICH	1.91998	2.15966	log2(Fold change)	0.239682	0.372202	0.689023
BTLA	KIRC	4.05877	3.82958	log2(Fold change)	-0.229192	0.066304	0.316243
BTLA	KIRP	2.98182	2.88309	log2(Fold change)	-0.0987308	0.518627	0.760653
BTLA	LGG	1.76904	1.61455	log2(Fold change)	-0.154489	0.0853557	0.316243
BTLA	LIHC	2.46024	2.50985	log2(Fold change)	0.0496133	0.761307	0.845105
BTLA	LUAD	4.50972	4.61484	log2(Fold change)	0.105118	0.40715	0.689023
BTLA	LUSC	3.82835	4.29986	log2(Fold change)	0.47151	0.000631356	0.00887263
BTLA	PAAD	3.91656	4.31305	log2(Fold change)	0.396498	0.157127	0.432098
BTLA	PCPG	1.70556	1.58404	log2(Fold change)	-0.121526	0.394378	0.689023
BTLA	READ	2.79336	3.15223	log2(Fold change)	0.358876	0.150964	0.432098
BTLA	SARC	3.11804	2.99042	log2(Fold change)	-0.127623	0.576693	0.792953
BTLA	SKCM	3.13471	2.58878	log2(Fold change)	-0.545922	0.0862482	0.316243
BTLA	STAD	4.06852	4.03361	log2(Fold change)	-0.0349036	0.837775	0.855556
BTLA	THCA	3.02005	3.13759	log2(Fold change)	0.117533	0.448674	0.705059
BTLA	THYM	5.27812	5.61527	log2(Fold change)	0.337152	0.203337	0.447341
BTLA	UVM	0.93745	0.990872	log2(Fold change)	0.0534217	0.855556	0.855556
C10orf54	ACC	9.6784	9.4721	log2(Fold change)	-0.206299	0.475078	0.809253
C10orf54	BLCA	9.77589	10.0767	log2(Fold change)	0.300806	0.007983	0.087813
C10orf54	COAD	9.34683	9.37862	log2(Fold change)	0.0317882	0.743921	0.809253
C10orf54	ESCA	10.0612	10.0077	log2(Fold change)	-0.0534948	0.694617	0.809253
C10orf54	GBM	10.426	10.3711	log2(Fold change)	-0.054881	0.750237	0.809253
C10orf54	HNSC	10.6546	10.6796	log2(Fold change)	0.024981	0.72458	0.809253
C10orf54	KICH	8.32522	8.63435	log2(Fold change)	0.309122	0.128271	0.374961
C10orf54	KIRC	10.7576	10.6838	log2(Fold change)	-0.0737918	0.20443	0.449746
C10orf54	KIRP	9.8927	9.52988	log2(Fold change)	-0.362823	0.000414254	0.00911359
C10orf54	LGG	10.7773	10.7541	log2(Fold change)	-0.0231878	0.772469	0.809253
C10orf54	LIHC	9.12618	9.13283	log2(Fold change)	0.00664972	0.948459	0.948459
C10orf54	LUAD	9.79033	9.89506	log2(Fold change)	0.104732	0.153393	0.374961
C10orf54	LUSC	9.76765	9.89901	log2(Fold change)	0.131351	0.139597	0.374961
C10orf54	PAAD	10.6156	10.6496	log2(Fold change)	0.0339727	0.733012	0.809253
C10orf54	PCPG	9.12611	8.88938	log2(Fold change)	-0.236735	0.0933648	0.374961
C10orf54	READ	9.20747	9.2506	log2(Fold change)	0.0431298	0.758861	0.809253
C10orf54	SARC	10.782	10.3988	log2(Fold change)	-0.383221	0.0339711	0.186841
C10orf54	SKCM	8.84334	8.72207	log2(Fold change)	-0.12127	0.616489	0.809253
C10orf54	STAD	10.3139	10.3797	log2(Fold change)	0.0657757	0.479777	0.809253
C10orf54	THCA	10.0716	9.99495	log2(Fold change)	-0.076679	0.153182	0.374961
C10orf54	THYM	10.1798	10.4599	log2(Fold change)	0.28014	0.033059	0.186841
C10orf54	UVM	7.72133	7.79074	log2(Fold change)	0.0694172	0.755535	0.809253
CD200	ACC	6.49999	6.49918	log2(Fold change)	-0.000813364	0.99801	0.99801
CD200	BLCA	6.83081	6.9736	log2(Fold change)	0.142791	0.371253	0.948398
CD200	COAD	7.07608	7.12505	log2(Fold change)	0.0489649	0.744557	0.99801
CD200	ESCA	6.67687	6.60895	log2(Fold change)	-0.0679185	0.721842	0.99801
CD200	GBM	8.95612	8.69067	log2(Fold change)	-0.265447	0.0625806	0.458924
CD200	HNSC	6.76117	6.51652	log2(Fold change)	-0.244656	0.0398605	0.438466
CD200	KICH	7.1923	7.1812	log2(Fold change)	-0.0111045	0.950532	0.99801
CD200	KIRC	9.52941	9.46968	log2(Fold change)	-0.0597306	0.529007	0.99801
CD200	KIRP	8.95237	8.73177	log2(Fold change)	-0.220603	0.227433	0.948398
CD200	LGG	9.30028	9.35422	log2(Fold change)	0.0539365	0.43109	0.948398
CD200	LIHC	6.08427	6.10892	log2(Fold change)	0.0246568	0.84767	0.99801
CD200	LUAD	7.30607	7.3736	log2(Fold change)	0.0675304	0.408082	0.948398
CD200	LUSC	7.49014	7.6456	log2(Fold change)	0.155459	0.230407	0.948398
CD200	PAAD	8.2818	8.31611	log2(Fold change)	0.0343125	0.844772	0.99801
CD200	PCPG	10.4127	10.4121	log2(Fold change)	-0.000678799	0.995895	0.99801
CD200	READ	7.06701	7.0087	log2(Fold change)	-0.0583128	0.769272	0.99801
CD200	SARC	7.90848	7.96103	log2(Fold change)	0.0525493	0.758258	0.99801
CD200	SKCM	8.34044	8.33147	log2(Fold change)	-0.00897003	0.979309	0.99801
CD200	STAD	7.47119	7.35631	log2(Fold change)	-0.114876	0.296476	0.948398
CD200	THCA	9.29574	9.45595	log2(Fold change)	0.160208	0.0107649	0.236828
CD200	THYM	8.12667	8.27968	log2(Fold change)	0.153009	0.405621	0.948398
CD200	UVM	7.47651	7.41271	log2(Fold change)	-0.0638015	0.852155	0.99801
CD200R1	ACC	3.01855	2.64746	log2(Fold change)	-0.371093	0.341952	0.626912
CD200R1	BLCA	3.20352	3.43191	log2(Fold change)	0.228397	0.133471	0.443336
CD200R1	COAD	2.95157	2.89145	log2(Fold change)	-0.0601153	0.695891	0.780462
CD200R1	ESCA	4.28279	4.32558	log2(Fold change)	0.0427909	0.836011	0.875821
CD200R1	GBM	2.85983	3.19321	log2(Fold change)	0.333371	0.141061	0.443336
CD200R1	HNSC	3.87507	4.03722	log2(Fold change)	0.162153	0.207708	0.507731
CD200R1	KICH	3.08334	3.00873	log2(Fold change)	-0.0746089	0.709511	0.780462
CD200R1	KIRC	5.42699	5.33919	log2(Fold change)	-0.0877944	0.530563	0.68661
CD200R1	KIRP	3.58795	3.29761	log2(Fold change)	-0.290339	0.0839787	0.443336
CD200R1	LGG	1.82683	1.68115	log2(Fold change)	-0.145687	0.089228	0.443336
CD200R1	LIHC	3.35446	3.34407	log2(Fold change)	-0.0103868	0.939058	0.939058
CD200R1	LUAD	4.73238	4.82907	log2(Fold change)	0.0966954	0.400496	0.62935
CD200R1	LUSC	4.31261	4.71153	log2(Fold change)	0.398912	0.000706103	0.0155343
CD200R1	PAAD	3.59127	3.86518	log2(Fold change)	0.273907	0.162768	0.447613
CD200R1	PCPG	3.33843	3.54751	log2(Fold change)	0.209076	0.374116	0.62935
CD200R1	READ	2.94889	3.13913	log2(Fold change)	0.190245	0.453171	0.664651
CD200R1	SARC	4.94348	5.08568	log2(Fold change)	0.142202	0.512196	0.68661
CD200R1	SKCM	3.37239	3.00385	log2(Fold change)	-0.368535	0.26179	0.52358
CD200R1	STAD	4.41952	4.63862	log2(Fold change)	0.219094	0.121399	0.443336
CD200R1	THCA	3.4955	3.62998	log2(Fold change)	0.134481	0.243313	0.52358
CD200R1	THYM	4.71804	5.121	log2(Fold change)	0.402954	0.0225506	0.248057
CD200R1	UVM	1.99807	1.85667	log2(Fold change)	-0.141395	0.671902	0.780462
CD27	ACC	3.98334	3.42704	log2(Fold change)	-0.5563	0.234938	0.738376
CD27	BLCA	5.69369	6.18677	log2(Fold change)	0.493077	0.012607	0.138677
CD27	COAD	5.94416	5.98448	log2(Fold change)	0.0403217	0.832757	0.987162
CD27	ESCA	5.78774	6.156	log2(Fold change)	0.36826	0.169647	0.738376
CD27	GBM	3.79244	3.81406	log2(Fold change)	0.021621	0.911741	0.987162
CD27	HNSC	6.9308	6.85817	log2(Fold change)	-0.0726255	0.640543	0.968578
CD27	KICH	4.06138	4.14917	log2(Fold change)	0.0877912	0.704421	0.968578
CD27	KIRC	7.30934	7.25834	log2(Fold change)	-0.0509988	0.760545	0.984235
CD27	KIRP	5.98958	5.72856	log2(Fold change)	-0.261027	0.197265	0.738376
CD27	LGG	3.56808	3.48101	log2(Fold change)	-0.0870682	0.283046	0.778375
CD27	LIHC	5.31113	5.39876	log2(Fold change)	0.0876324	0.666856	0.968578
CD27	LUAD	7.71874	7.81209	log2(Fold change)	0.0933464	0.485171	0.968578
CD27	LUSC	7.24075	7.64364	log2(Fold change)	0.402882	0.00653301	0.138677
CD27	PAAD	6.67465	6.85207	log2(Fold change)	0.177422	0.473065	0.968578
CD27	PCPG	4.56213	4.39251	log2(Fold change)	-0.169615	0.362966	0.887249
CD27	READ	5.90974	5.9146	log2(Fold change)	0.00486134	0.987162	0.987162
CD27	SARC	5.84032	5.86687	log2(Fold change)	0.0265518	0.921139	0.987162
CD27	SKCM	6.65002	6.13273	log2(Fold change)	-0.517294	0.219451	0.738376
CD27	STAD	7.0459	7.14112	log2(Fold change)	0.0952275	0.597906	0.968578
CD27	THCA	7.53674	7.18038	log2(Fold change)	-0.356367	0.0379598	0.278372
CD27	THYM	9.13387	9.13961	log2(Fold change)	0.005734	0.982407	0.987162
CD27	UVM	4.91081	4.6666	log2(Fold change)	-0.244219	0.588038	0.968578
CD274	ACC	3.09964	2.81081	log2(Fold change)	-0.288825	0.419315	0.614996
CD274	BLCA	4.71764	4.81086	log2(Fold change)	0.0932219	0.670824	0.776743
CD274	COAD	4.21673	4.3458	log2(Fold change)	0.129065	0.463708	0.637598
CD274	ESCA	5.13707	5.68954	log2(Fold change)	0.552464	0.00981778	0.0995149
CD274	GBM	4.88016	4.89162	log2(Fold change)	0.011454	0.96389	0.96389
CD274	HNSC	6.47847	6.74492	log2(Fold change)	0.266445	0.0765274	0.2806
CD274	KICH	6.06621	6.2963	log2(Fold change)	0.230093	0.5671	0.693122
CD274	KIRC	5.22913	5.48978	log2(Fold change)	0.260641	0.0180936	0.0995149
CD274	KIRP	4.71002	5.36533	log2(Fold change)	0.655305	0.00075037	0.0165081
CD274	LGG	3.57906	3.58469	log2(Fold change)	0.00562513	0.963339	0.96389
CD274	LIHC	3.33941	3.14863	log2(Fold change)	-0.190781	0.169622	0.41463
CD274	LUAD	5.91054	6.1103	log2(Fold change)	0.199761	0.159281	0.41463
CD274	LUSC	6.32473	6.4625	log2(Fold change)	0.137777	0.375878	0.590666
CD274	PAAD	4.58726	4.7466	log2(Fold change)	0.159341	0.339668	0.574822
CD274	PCPG	5.30925	5.03261	log2(Fold change)	-0.276642	0.234517	0.461503
CD274	READ	4.43457	4.06488	log2(Fold change)	-0.369681	0.207656	0.456844
CD274	SARC	4.27511	3.93356	log2(Fold change)	-0.341559	0.126509	0.397601
CD274	SKCM	4.63777	4.27407	log2(Fold change)	-0.363704	0.251729	0.461503
CD274	STAD	5.35697	5.39668	log2(Fold change)	0.0397062	0.807391	0.88813
CD274	THCA	5.23084	5.53973	log2(Fold change)	0.308896	0.0143465	0.0995149
CD274	THYM	6.21728	6.92204	log2(Fold change)	0.704764	0.0314558	0.138406
CD274	UVM	3.76398	3.92191	log2(Fold change)	0.157925	0.536706	0.693122
CD276	ACC	11.5057	11.718	log2(Fold change)	0.212219	0.219309	0.956467
CD276	BLCA	11.2925	11.3195	log2(Fold change)	0.02697	0.721468	0.956467
CD276	COAD	10.9263	10.8955	log2(Fold change)	-0.0308326	0.635611	0.956467
CD276	ESCA	10.9974	11.2193	log2(Fold change)	0.221949	0.161384	0.887614
CD276	GBM	11.4886	11.5001	log2(Fold change)	0.0114987	0.912991	0.956467
CD276	HNSC	11.6956	11.8095	log2(Fold change)	0.113874	0.113235	0.830391
CD276	KICH	10.6532	10.6584	log2(Fold change)	0.0052507	0.967578	0.967578
CD276	KIRC	10.7035	10.7247	log2(Fold change)	0.0211763	0.692185	0.956467
CD276	KIRP	10.8835	11.1362	log2(Fold change)	0.252727	5.04397e-05	0.00110967
CD276	LGG	9.98179	9.96875	log2(Fold change)	-0.013036	0.843033	0.956467
CD276	LIHC	10.5826	10.8093	log2(Fold change)	0.226713	0.00189558	0.0208513
CD276	LUAD	11.1079	11.119	log2(Fold change)	0.0110342	0.832086	0.956467
CD276	LUSC	11.5606	11.5098	log2(Fold change)	-0.0507639	0.3669	0.956467
CD276	PAAD	11.4	11.4744	log2(Fold change)	0.0743264	0.442628	0.956467
CD276	PCPG	10.9283	10.8535	log2(Fold change)	-0.0748024	0.39862	0.956467
CD276	READ	10.7838	10.8787	log2(Fold change)	0.0948717	0.445331	0.956467
CD276	SARC	12.2803	12.3601	log2(Fold change)	0.0798234	0.506336	0.956467
CD276	SKCM	11.9779	12.0304	log2(Fold change)	0.0524655	0.717768	0.956467
CD276	STAD	11.0448	10.9808	log2(Fold change)	-0.0639335	0.392112	0.956467
CD276	THCA	10.6009	10.592	log2(Fold change)	-0.00889738	0.873042	0.956467
CD276	THYM	9.26445	9.19522	log2(Fold change)	-0.0692283	0.721646	0.956467
CD276	UVM	11.3075	11.2655	log2(Fold change)	-0.0419377	0.747328	0.956467
CD28	ACC	3.51264	3.40189	log2(Fold change)	-0.110748	0.814157	0.942709
CD28	BLCA	4.32568	4.77764	log2(Fold change)	0.451969	0.00956697	0.117452
CD28	COAD	4.70608	4.65005	log2(Fold change)	-0.056035	0.736686	0.900393
CD28	ESCA	4.93395	5.26593	log2(Fold change)	0.331977	0.101694	0.319611
CD28	GBM	3.85344	3.50279	log2(Fold change)	-0.35065	0.0787388	0.288709
CD28	HNSC	5.42724	5.4314	log2(Fold change)	0.00416458	0.974499	0.974499
CD28	KICH	3.73774	3.42195	log2(Fold change)	-0.315787	0.31894	0.701669
CD28	KIRC	6.28677	5.98941	log2(Fold change)	-0.297354	0.0106775	0.117452
CD28	KIRP	5.25486	4.93653	log2(Fold change)	-0.318326	0.0667064	0.288709
CD28	LGG	2.12836	2.05653	log2(Fold change)	-0.0718257	0.55283	0.760141
CD28	LIHC	5.2633	5.05452	log2(Fold change)	-0.208782	0.119323	0.328138
CD28	LUAD	6.23188	6.25106	log2(Fold change)	0.0191865	0.865987	0.952585
CD28	LUSC	5.66071	5.88816	log2(Fold change)	0.227453	0.0671916	0.288709
CD28	PAAD	5.52151	5.66428	log2(Fold change)	0.142767	0.54199	0.760141
CD28	PCPG	4.02791	3.56026	log2(Fold change)	-0.467658	0.0414837	0.288709
CD28	READ	4.81379	4.78257	log2(Fold change)	-0.0312188	0.916765	0.960421
CD28	SARC	6.66657	6.36227	log2(Fold change)	-0.304295	0.138559	0.3387
CD28	SKCM	5.14291	4.98165	log2(Fold change)	-0.161258	0.518454	0.760141
CD28	STAD	5.9362	5.87225	log2(Fold change)	-0.0639501	0.668797	0.865502
CD28	THCA	4.18242	4.28578	log2(Fold change)	0.10336	0.492222	0.760141
CD28	THYM	7.83689	8.01222	log2(Fold change)	0.175332	0.507107	0.760141
CD28	UVM	4.21465	4.38884	log2(Fold change)	0.174186	0.525833	0.760141
CD40	ACC	8.54294	8.01598	log2(Fold change)	-0.526954	0.222184	0.520079
CD40	BLCA	8.52371	8.71436	log2(Fold change)	0.190649	0.233071	0.520079
CD40	COAD	7.44569	7.48797	log2(Fold change)	0.0422774	0.793405	0.912712
CD40	ESCA	7.41641	7.89168	log2(Fold change)	0.475263	0.0250748	0.137911
CD40	GBM	7.45014	7.49312	log2(Fold change)	0.0429723	0.788498	0.912712
CD40	HNSC	9.01975	8.92021	log2(Fold change)	-0.09954	0.304096	0.520079
CD40	KICH	8.69954	8.68435	log2(Fold change)	-0.0151883	0.949989	0.949989
CD40	KIRC	10.1313	9.9759	log2(Fold change)	-0.15539	0.0163084	0.119595
CD40	KIRP	9.12745	9.15687	log2(Fold change)	0.029422	0.829738	0.912712
CD40	LGG	6.13488	6.12424	log2(Fold change)	-0.0106409	0.89713	0.93985
CD40	LIHC	8.66191	8.26335	log2(Fold change)	-0.398553	0.00451222	0.0496345
CD40	LUAD	8.95831	9.26572	log2(Fold change)	0.30741	0.00288723	0.0496345
CD40	LUSC	9.28766	9.50576	log2(Fold change)	0.218094	0.0372556	0.142794
CD40	PAAD	8.98858	9.29016	log2(Fold change)	0.301583	0.0389439	0.142794
CD40	PCPG	8.4072	8.23278	log2(Fold change)	-0.174424	0.30732	0.520079
CD40	READ	7.57038	7.46541	log2(Fold change)	-0.104971	0.632273	0.912712
CD40	SARC	8.57063	8.39261	log2(Fold change)	-0.178016	0.303333	0.520079
CD40	SKCM	7.37053	7.52911	log2(Fold change)	0.158577	0.559601	0.879373
CD40	STAD	8.17725	8.1266	log2(Fold change)	-0.0506472	0.710039	0.912712
CD40	THCA	9.46246	9.60221	log2(Fold change)	0.139751	0.1691	0.520079
CD40	THYM	9.85863	10.0844	log2(Fold change)	0.225776	0.297249	0.520079
CD40	UVM	7.06803	6.97323	log2(Fold change)	-0.094801	0.754049	0.912712
CD40LG	ACC	1.49251	1.28014	log2(Fold change)	-0.212373	0.555643	0.716558
CD40LG	BLCA	2.22451	2.73847	log2(Fold change)	0.513962	0.00192378	0.0211615
CD40LG	COAD	3.41292	3.57578	log2(Fold change)	0.162865	0.332244	0.56226
CD40LG	ESCA	3.02788	3.37737	log2(Fold change)	0.349492	0.200272	0.440598
CD40LG	GBM	1.59967	1.64505	log2(Fold change)	0.0453807	0.811677	0.850328
CD40LG	HNSC	2.7997	2.90185	log2(Fold change)	0.102147	0.482861	0.708196
CD40LG	KICH	1.41354	1.73392	log2(Fold change)	0.320387	0.269449	0.538897
CD40LG	KIRC	4.97861	4.80066	log2(Fold change)	-0.177952	0.124265	0.341729
CD40LG	KIRP	3.97439	3.69733	log2(Fold change)	-0.277063	0.0848305	0.281923
CD40LG	LGG	0.938151	0.868262	log2(Fold change)	-0.069889	0.446344	0.701398
CD40LG	LIHC	3.70125	3.80606	log2(Fold change)	0.104805	0.522278	0.716558
CD40LG	LUAD	4.53313	4.76797	log2(Fold change)	0.234836	0.0808548	0.281923
CD40LG	LUSC	3.33741	3.81334	log2(Fold change)	0.475932	0.000906399	0.0199408
CD40LG	PAAD	4.0257	4.13633	log2(Fold change)	0.11063	0.651416	0.716558
CD40LG	PCPG	2.08331	1.77752	log2(Fold change)	-0.30579	0.0897029	0.281923
CD40LG	READ	3.64009	3.77442	log2(Fold change)	0.134332	0.630951	0.716558
CD40LG	SARC	2.90691	2.94665	log2(Fold change)	0.0397413	0.86636	0.86636
CD40LG	SKCM	2.86257	2.58006	log2(Fold change)	-0.282509	0.294035	0.539064
CD40LG	STAD	4.61677	4.92885	log2(Fold change)	0.312086	0.053998	0.281923
CD40LG	THCA	2.87799	3.18752	log2(Fold change)	0.30953	0.0423478	0.281923
CD40LG	THYM	5.73091	6.12929	log2(Fold change)	0.398378	0.157464	0.384911
CD40LG	UVM	1.09386	1.23709	log2(Fold change)	0.143227	0.615535	0.716558
CD80	ACC	1.89949	1.44763	log2(Fold change)	-0.451862	0.180914	0.428851
CD80	BLCA	3.48586	3.95276	log2(Fold change)	0.466894	0.0144995	0.106141
CD80	COAD	3.90668	3.89946	log2(Fold change)	-0.00721813	0.964117	0.994603
CD80	ESCA	4.47927	4.90057	log2(Fold change)	0.421302	0.024123	0.106141
CD80	GBM	3.07628	2.90706	log2(Fold change)	-0.169228	0.370628	0.582416
CD80	HNSC	4.89623	5.16308	log2(Fold change)	0.266845	0.0233393	0.106141
CD80	KICH	2.60217	2.58711	log2(Fold change)	-0.0150637	0.963905	0.994603
CD80	KIRC	4.13926	4.18299	log2(Fold change)	0.0437318	0.70827	0.877244
CD80	KIRP	2.6482	2.67766	log2(Fold change)	0.0294639	0.84195	0.974889
CD80	LGG	1.40439	1.36546	log2(Fold change)	-0.0389355	0.717745	0.877244
CD80	LIHC	2.95685	2.9558	log2(Fold change)	-0.00105749	0.994603	0.994603
CD80	LUAD	5.20027	5.37225	log2(Fold change)	0.17198	0.141813	0.428851
CD80	LUSC	4.83643	5.1735	log2(Fold change)	0.337075	0.00616314	0.106141
CD80	PAAD	4.52115	4.74983	log2(Fold change)	0.228681	0.270096	0.525758
CD80	PCPG	2.16872	1.68256	log2(Fold change)	-0.486161	0.0100481	0.106141
CD80	READ	4.0318	3.78912	log2(Fold change)	-0.242677	0.413156	0.605962
CD80	SARC	3.82945	3.62809	log2(Fold change)	-0.201354	0.31683	0.536173
CD80	SKCM	3.06158	2.67633	log2(Fold change)	-0.38525	0.125956	0.428851
CD80	STAD	4.97244	5.12358	log2(Fold change)	0.151133	0.286777	0.525758
CD80	THCA	3.45281	3.63153	log2(Fold change)	0.178718	0.194932	0.428851
CD80	THYM	2.91244	3.23736	log2(Fold change)	0.324917	0.171173	0.428851
CD80	UVM	1.52169	1.66941	log2(Fold change)	0.147719	0.604459	0.831131
CD86	ACC	6.7902	6.19064	log2(Fold change)	-0.599561	0.070021	0.220066
CD86	BLCA	6.85011	7.19202	log2(Fold change)	0.341909	0.0453655	0.199608
CD86	COAD	6.51613	6.4954	log2(Fold change)	-0.0207255	0.907008	0.907008
CD86	ESCA	6.82335	7.13732	log2(Fold change)	0.313971	0.0855676	0.235311
CD86	GBM	8.56303	8.47194	log2(Fold change)	-0.0910865	0.654861	0.758261
CD86	HNSC	7.83288	7.96329	log2(Fold change)	0.130407	0.178602	0.30734
CD86	KICH	5.75195	6.07	log2(Fold change)	0.318043	0.410028	0.530624
CD86	KIRC	8.3702	8.16835	log2(Fold change)	-0.201849	0.0325352	0.178943
CD86	KIRP	7.68055	7.11539	log2(Fold change)	-0.565153	0.000233727	0.00514199
CD86	LGG	7.5803	7.52646	log2(Fold change)	-0.0538343	0.643373	0.758261
CD86	LIHC	6.57926	6.44226	log2(Fold change)	-0.137002	0.32261	0.444841
CD86	LUAD	8.26025	8.39357	log2(Fold change)	0.133316	0.186855	0.30734
CD86	LUSC	7.91488	8.23718	log2(Fold change)	0.322296	0.0011394	0.0125334
CD86	PAAD	7.86052	8.08753	log2(Fold change)	0.227007	0.19558	0.30734
CD86	PCPG	6.18982	5.81362	log2(Fold change)	-0.376193	0.0622514	0.220066
CD86	READ	6.59522	6.52603	log2(Fold change)	-0.0691951	0.797891	0.835885
CD86	SARC	8.00189	7.78792	log2(Fold change)	-0.213977	0.323521	0.444841
CD86	SKCM	6.7636	6.34476	log2(Fold change)	-0.418833	0.110642	0.270458
CD86	STAD	7.55807	7.73253	log2(Fold change)	0.174461	0.162208	0.30734
CD86	THCA	6.43386	6.62524	log2(Fold change)	0.191374	0.144779	0.30734
CD86	THYM	7.17407	7.57861	log2(Fold change)	0.404541	0.0150752	0.110551
CD86	UVM	5.294	5.19561	log2(Fold change)	-0.0983826	0.751543	0.826697
CEACAM1	ACC	7.70679	8.73205	log2(Fold change)	1.02526	0.0178302	0.196132
CEACAM1	BLCA	8.85293	8.69787	log2(Fold change)	-0.155064	0.407828	0.690171
CEACAM1	COAD	11.7869	11.9065	log2(Fold change)	0.119555	0.346039	0.690171
CEACAM1	ESCA	10.0147	10.4206	log2(Fold change)	0.405979	0.180102	0.49528
CEACAM1	GBM	3.76856	3.78372	log2(Fold change)	0.0151626	0.954251	0.985557
CEACAM1	HNSC	8.22778	8.54732	log2(Fold change)	0.319536	0.0338076	0.24046
CEACAM1	KICH	8.18181	8.27163	log2(Fold change)	0.0898154	0.789612	0.868573
CEACAM1	KIRC	8.50088	8.82517	log2(Fold change)	0.324289	0.00134185	0.0295206
CEACAM1	KIRP	7.08526	7.01673	log2(Fold change)	-0.0685345	0.667182	0.832662
CEACAM1	LGG	2.4551	2.39617	log2(Fold change)	-0.0589261	0.539776	0.791672
CEACAM1	LIHC	10.8004	10.5936	log2(Fold change)	-0.206829	0.0994306	0.364579
CEACAM1	LUAD	9.71114	9.9464	log2(Fold change)	0.235261	0.04372	0.24046
CEACAM1	LUSC	8.38615	8.61798	log2(Fold change)	0.231838	0.0869022	0.364579
CEACAM1	PAAD	10.3679	10.2182	log2(Fold change)	-0.149724	0.395372	0.690171
CEACAM1	PCPG	6.9731	6.8133	log2(Fold change)	-0.159802	0.458647	0.72073
CEACAM1	READ	12.2456	11.9471	log2(Fold change)	-0.298438	0.143061	0.44962
CEACAM1	SARC	4.9199	5.21995	log2(Fold change)	0.300047	0.203333	0.497036
CEACAM1	SKCM	9.74208	9.88668	log2(Fold change)	0.144603	0.715004	0.832662
CEACAM1	STAD	10.4377	10.4875	log2(Fold change)	0.0498494	0.719117	0.832662
CEACAM1	THCA	5.74065	5.67029	log2(Fold change)	-0.0703576	0.645623	0.832662
CEACAM1	THYM	4.32284	4.32844	log2(Fold change)	0.00560863	0.985557	0.985557
CEACAM1	UVM	7.85136	8.13019	log2(Fold change)	0.278825	0.364746	0.690171
CTLA4	ACC	2.58938	1.65127	log2(Fold change)	-0.938106	0.0366431	0.151117
CTLA4	BLCA	4.83021	5.24802	log2(Fold change)	0.41781	0.0373025	0.151117
CTLA4	COAD	4.8176	4.84489	log2(Fold change)	0.0272883	0.87235	0.989775
CTLA4	ESCA	5.29936	5.80802	log2(Fold change)	0.50866	0.0165852	0.151117
CTLA4	GBM	2.86934	2.89577	log2(Fold change)	0.0264249	0.912445	0.989775
CTLA4	HNSC	6.14512	6.18859	log2(Fold change)	0.0434669	0.733648	0.896681
CTLA4	KICH	1.50553	1.67209	log2(Fold change)	0.16656	0.563799	0.896681
CTLA4	KIRC	4.43294	4.36267	log2(Fold change)	-0.070274	0.634981	0.896681
CTLA4	KIRP	3.27479	3.08061	log2(Fold change)	-0.194179	0.305597	0.782363
CTLA4	LGG	2.0784	2.12768	log2(Fold change)	0.0492793	0.654758	0.896681
CTLA4	LIHC	3.94085	3.84815	log2(Fold change)	-0.0927044	0.645453	0.896681
CTLA4	LUAD	5.82202	5.91817	log2(Fold change)	0.0961483	0.45074	0.896681
CTLA4	LUSC	5.58974	5.88916	log2(Fold change)	0.299426	0.0259369	0.151117
CTLA4	PAAD	5.1178	5.40903	log2(Fold change)	0.291231	0.201695	0.633898
CTLA4	PCPG	2.43238	1.94636	log2(Fold change)	-0.486022	0.025249	0.151117
CTLA4	READ	4.97561	4.86981	log2(Fold change)	-0.105806	0.714575	0.896681
CTLA4	SARC	4.14202	4.04794	log2(Fold change)	-0.0940709	0.720124	0.896681
CTLA4	SKCM	5.23587	4.85893	log2(Fold change)	-0.376931	0.320058	0.782363
CTLA4	STAD	5.73834	5.73119	log2(Fold change)	-0.00715175	0.958791	0.989775
CTLA4	THCA	3.64121	4.01925	log2(Fold change)	0.378041	0.0412138	0.151117
CTLA4	THYM	4.38675	4.53435	log2(Fold change)	0.147606	0.626032	0.896681
CTLA4	UVM	1.04545	1.04976	log2(Fold change)	0.00430577	0.989775	0.989775
HAVCR2	ACC	7.51091	6.82614	log2(Fold change)	-0.684776	0.04085	0.181277
HAVCR2	BLCA	6.96168	7.32411	log2(Fold change)	0.362427	0.0463341	0.181277
HAVCR2	COAD	6.89336	6.90153	log2(Fold change)	0.00817553	0.962018	0.962018
HAVCR2	ESCA	7.00653	7.10397	log2(Fold change)	0.0974432	0.583921	0.690208
HAVCR2	GBM	9.92471	9.6799	log2(Fold change)	-0.244809	0.239862	0.586329
HAVCR2	HNSC	7.83661	7.9027	log2(Fold change)	0.066087	0.563386	0.690208
HAVCR2	KICH	7.06788	7.30189	log2(Fold change)	0.234016	0.502433	0.690208
HAVCR2	KIRC	10.1556	10.4983	log2(Fold change)	0.34277	0.0115021	0.126523
HAVCR2	KIRP	9.97354	9.50138	log2(Fold change)	-0.472157	0.0365825	0.181277
HAVCR2	LGG	8.73349	8.69285	log2(Fold change)	-0.040633	0.718861	0.790747
HAVCR2	LIHC	6.98617	6.88335	log2(Fold change)	-0.102829	0.47148	0.690208
HAVCR2	LUAD	8.65881	8.76297	log2(Fold change)	0.104161	0.331961	0.663921
HAVCR2	LUSC	8.1262	8.48283	log2(Fold change)	0.356628	0.00190956	0.0420103
HAVCR2	PAAD	8.40195	8.52137	log2(Fold change)	0.119416	0.490118	0.690208
HAVCR2	PCPG	6.48158	6.2165	log2(Fold change)	-0.265074	0.145386	0.456277
HAVCR2	READ	6.85969	6.71529	log2(Fold change)	-0.144393	0.596089	0.690208
HAVCR2	SARC	8.24793	8.08131	log2(Fold change)	-0.16662	0.443808	0.690208
HAVCR2	SKCM	7.31606	7.03551	log2(Fold change)	-0.280552	0.304308	0.663921
HAVCR2	STAD	7.77291	7.94929	log2(Fold change)	0.17638	0.165919	0.456277
HAVCR2	THCA	6.92982	7.0263	log2(Fold change)	0.0964821	0.447778	0.690208
HAVCR2	THYM	7.81138	8.11851	log2(Fold change)	0.307128	0.0494392	0.181277
HAVCR2	UVM	5.88556	5.91298	log2(Fold change)	0.0274233	0.925154	0.962018
HLA-DRB1	ACC	10.8823	10.3097	log2(Fold change)	-0.572583	0.20167	0.40334
HLA-DRB1	BLCA	11.1984	11.2479	log2(Fold change)	0.0494617	0.811479	0.939607
HLA-DRB1	COAD	10.9983	10.9766	log2(Fold change)	-0.0217273	0.912384	0.955831
HLA-DRB1	ESCA	10.5026	10.369	log2(Fold change)	-0.133602	0.589559	0.864686
HLA-DRB1	GBM	11.6062	11.5995	log2(Fold change)	-0.00677479	0.976018	0.976018
HLA-DRB1	HNSC	12.0358	12.1691	log2(Fold change)	0.133312	0.342566	0.579727
HLA-DRB1	KICH	10.839	10.9328	log2(Fold change)	0.0938636	0.788688	0.939607
HLA-DRB1	KIRC	13.1573	13.1441	log2(Fold change)	-0.0132371	0.885546	0.955831
HLA-DRB1	KIRP	12.2628	11.7606	log2(Fold change)	-0.502174	0.00305523	0.0336076
HLA-DRB1	LGG	10.0745	9.76795	log2(Fold change)	-0.306577	0.0534309	0.167926
HLA-DRB1	LIHC	11.3402	11.0021	log2(Fold change)	-0.338065	0.0449737	0.164903
HLA-DRB1	LUAD	12.7996	13.1439	log2(Fold change)	0.344263	0.0128919	0.0567244
HLA-DRB1	LUSC	11.7745	12.2202	log2(Fold change)	0.445694	0.000980962	0.0215812
HLA-DRB1	PAAD	12.3112	12.5561	log2(Fold change)	0.244906	0.195643	0.40334
HLA-DRB1	PCPG	10.9789	10.4255	log2(Fold change)	-0.553401	0.00491662	0.0360552
HLA-DRB1	READ	10.7524	10.6882	log2(Fold change)	-0.0642697	0.808063	0.939607
HLA-DRB1	SARC	12.3351	11.9744	log2(Fold change)	-0.360745	0.131674	0.321869
HLA-DRB1	SKCM	11.8735	11.3066	log2(Fold change)	-0.566848	0.0976003	0.268401
HLA-DRB1	STAD	11.3474	11.4571	log2(Fold change)	0.109662	0.482231	0.757792
HLA-DRB1	THCA	11.6217	11.7797	log2(Fold change)	0.158006	0.272986	0.500474
HLA-DRB1	THYM	12.257	12.7805	log2(Fold change)	0.523467	0.00902457	0.0496351
HLA-DRB1	UVM	10.2066	10.0628	log2(Fold change)	-0.143875	0.698065	0.939607
ICOS	ACC	1.7201	1.25647	log2(Fold change)	-0.463631	0.241881	0.601776
ICOS	BLCA	4.07008	4.50676	log2(Fold change)	0.436685	0.0262895	0.144592
ICOS	COAD	4.31935	4.28284	log2(Fold change)	-0.0365154	0.829728	0.912701
ICOS	ESCA	4.77566	5.3806	log2(Fold change)	0.604941	0.00350969	0.0386066
ICOS	GBM	1.89958	1.89069	log2(Fold change)	-0.00889621	0.967711	0.967711
ICOS	HNSC	5.8863	6.00343	log2(Fold change)	0.117124	0.370533	0.707284
ICOS	KICH	1.43622	1.52175	log2(Fold change)	0.0855267	0.740676	0.905271
ICOS	KIRC	4.56498	4.4149	log2(Fold change)	-0.15008	0.301604	0.663529
ICOS	KIRP	2.7961	2.58803	log2(Fold change)	-0.208064	0.246181	0.601776
ICOS	LGG	0.890064	0.848035	log2(Fold change)	-0.042029	0.665712	0.905271
ICOS	LIHC	3.35178	3.2747	log2(Fold change)	-0.0770817	0.674275	0.905271
ICOS	LUAD	5.25491	5.47084	log2(Fold change)	0.215935	0.086367	0.271439
ICOS	LUSC	5.04905	5.45331	log2(Fold change)	0.404251	0.00170725	0.0375594
ICOS	PAAD	4.26009	4.68196	log2(Fold change)	0.421873	0.0804503	0.271439
ICOS	PCPG	1.91223	1.48642	log2(Fold change)	-0.425807	0.0240774	0.144592
ICOS	READ	4.39933	4.38712	log2(Fold change)	-0.0122077	0.966349	0.967711
ICOS	SARC	3.32356	3.2512	log2(Fold change)	-0.0723585	0.783478	0.907185
ICOS	SKCM	4.32867	4.18504	log2(Fold change)	-0.143626	0.671329	0.905271
ICOS	STAD	5.26286	5.39401	log2(Fold change)	0.131146	0.385791	0.707284
ICOS	THCA	3.33038	3.64419	log2(Fold change)	0.313812	0.067701	0.271439
ICOS	THYM	7.21146	7.35027	log2(Fold change)	0.13881	0.595318	0.905271
ICOS	UVM	1.24268	1.11805	log2(Fold change)	-0.124629	0.733294	0.905271
IDO1	ACC	7.09272	6.24522	log2(Fold change)	-0.847501	0.0501318	0.367633
IDO1	BLCA	6.81479	7.09815	log2(Fold change)	0.283366	0.369159	0.70955
IDO1	COAD	6.75585	6.8154	log2(Fold change)	0.0595569	0.83579	0.897302
IDO1	ESCA	7.30806	7.68692	log2(Fold change)	0.378867	0.314444	0.70955
IDO1	GBM	3.479	3.52778	log2(Fold change)	0.0487831	0.897302	0.897302
IDO1	HNSC	8.4973	8.54295	log2(Fold change)	0.0456431	0.844327	0.897302
IDO1	KICH	6.01523	6.49498	log2(Fold change)	0.479756	0.387028	0.70955
IDO1	KIRC	9.13799	8.9949	log2(Fold change)	-0.143095	0.328329	0.70955
IDO1	KIRP	5.40801	5.54523	log2(Fold change)	0.137217	0.502077	0.73638
IDO1	LGG	1.2633	1.11893	log2(Fold change)	-0.144374	0.358873	0.70955
IDO1	LIHC	5.20921	5.11169	log2(Fold change)	-0.0975167	0.645566	0.887653
IDO1	LUAD	8.58026	8.819	log2(Fold change)	0.238737	0.160026	0.704113
IDO1	LUSC	8.4062	9.0409	log2(Fold change)	0.634699	0.000364753	0.00802457
IDO1	PAAD	6.8377	6.88811	log2(Fold change)	0.050412	0.852767	0.897302
IDO1	PCPG	6.3131	5.61441	log2(Fold change)	-0.698683	0.0270133	0.297147
IDO1	READ	6.94577	6.30796	log2(Fold change)	-0.637811	0.115054	0.632796
IDO1	SARC	7.36053	7.09332	log2(Fold change)	-0.267205	0.429396	0.710152
IDO1	SKCM	5.99248	5.42279	log2(Fold change)	-0.569694	0.287021	0.70955
IDO1	STAD	7.90064	8.09167	log2(Fold change)	0.191027	0.451915	0.710152
IDO1	THCA	5.67709	5.44767	log2(Fold change)	-0.229418	0.232135	0.70955
IDO1	THYM	7.46108	7.42627	log2(Fold change)	-0.0348077	0.883861	0.897302
IDO1	UVM	2.69297	2.51878	log2(Fold change)	-0.174182	0.771165	0.897302
IL2RB	ACC	5.82318	5.27105	log2(Fold change)	-0.552122	0.229324	0.504512
IL2RB	BLCA	7.23375	7.40444	log2(Fold change)	0.170683	0.347046	0.694093
IL2RB	COAD	7.56932	7.56714	log2(Fold change)	-0.00218383	0.989957	0.989957
IL2RB	ESCA	8.1967	8.68121	log2(Fold change)	0.484503	0.00841754	0.09162
IL2RB	GBM	5.38138	5.65988	log2(Fold change)	0.278497	0.151579	0.416842
IL2RB	HNSC	8.53522	8.60299	log2(Fold change)	0.0677748	0.58464	0.785865
IL2RB	KICH	7.00563	7.67048	log2(Fold change)	0.664853	0.0314865	0.173176
IL2RB	KIRC	8.97948	8.8218	log2(Fold change)	-0.157685	0.139448	0.416842
IL2RB	KIRP	6.9658	6.72236	log2(Fold change)	-0.243438	0.187319	0.45789
IL2RB	LGG	3.66022	3.44451	log2(Fold change)	-0.215703	0.145093	0.416842
IL2RB	LIHC	7.0095	6.96256	log2(Fold change)	-0.0469395	0.759603	0.928404
IL2RB	LUAD	8.6987	8.68262	log2(Fold change)	-0.0160851	0.886016	0.989957
IL2RB	LUSC	8.40779	8.71319	log2(Fold change)	0.305398	0.0124936	0.09162
IL2RB	PAAD	7.63215	7.76917	log2(Fold change)	0.137021	0.450898	0.763058
IL2RB	PCPG	5.81156	5.25994	log2(Fold change)	-0.551622	0.00961997	0.09162
IL2RB	READ	7.46956	7.46155	log2(Fold change)	-0.00801688	0.975554	0.989957
IL2RB	SARC	7.50176	7.51558	log2(Fold change)	0.0138227	0.947678	0.989957
IL2RB	SKCM	7.82519	7.64882	log2(Fold change)	-0.176376	0.607259	0.785865
IL2RB	STAD	9.02962	9.13193	log2(Fold change)	0.102301	0.435587	0.763058
IL2RB	THCA	7.71957	7.64752	log2(Fold change)	-0.0720405	0.598474	0.785865
IL2RB	THYM	8.14554	8.46797	log2(Fold change)	0.322421	0.125923	0.416842
IL2RB	UVM	5.45161	5.67133	log2(Fold change)	0.219719	0.579287	0.785865
LAG3	ACC	4.66445	3.70715	log2(Fold change)	-0.957299	0.0296547	0.326202
LAG3	BLCA	6.04369	6.25583	log2(Fold change)	0.212143	0.341331	0.712068
LAG3	COAD	5.50193	5.63819	log2(Fold change)	0.136253	0.458052	0.765833
LAG3	ESCA	6.04667	6.4627	log2(Fold change)	0.416027	0.0821892	0.452041
LAG3	GBM	4.63935	4.36791	log2(Fold change)	-0.271441	0.140924	0.511523
LAG3	HNSC	7.07002	7.04829	log2(Fold change)	-0.021737	0.890865	0.899784
LAG3	KICH	3.11021	3.70537	log2(Fold change)	0.595165	0.0538801	0.395121
LAG3	KIRC	6.56007	6.5887	log2(Fold change)	0.0286208	0.869055	0.899784
LAG3	KIRP	4.44943	4.2998	log2(Fold change)	-0.149631	0.487348	0.765833
LAG3	LGG	4.04176	3.91771	log2(Fold change)	-0.124058	0.245069	0.599057
LAG3	LIHC	5.7366	5.96284	log2(Fold change)	0.226244	0.198112	0.544807
LAG3	LUAD	6.75367	6.81865	log2(Fold change)	0.0649765	0.634572	0.872537
LAG3	LUSC	6.7157	7.07296	log2(Fold change)	0.357262	0.00390412	0.0858907
LAG3	PAAD	5.51041	5.76843	log2(Fold change)	0.258018	0.162757	0.511523
LAG3	PCPG	5.32402	5.12313	log2(Fold change)	-0.200886	0.432652	0.765833
LAG3	READ	5.37727	5.22005	log2(Fold change)	-0.157224	0.55364	0.812006
LAG3	SARC	6.57628	6.61216	log2(Fold change)	0.0358834	0.885371	0.899784
LAG3	SKCM	6.80841	6.10495	log2(Fold change)	-0.70346	0.136869	0.511523
LAG3	STAD	6.87229	7.01739	log2(Fold change)	0.145102	0.356034	0.712068
LAG3	THCA	4.81408	4.83436	log2(Fold change)	0.020284	0.899784	0.899784
LAG3	THYM	5.99937	6.06604	log2(Fold change)	0.066668	0.831983	0.899784
LAG3	UVM	4.46445	4.38255	log2(Fold change)	-0.0819	0.893694	0.899784
LAIR1	ACC	7.54454	6.79644	log2(Fold change)	-0.748104	0.0658855	0.289896
LAIR1	BLCA	7.29349	7.68947	log2(Fold change)	0.39598	0.0326476	0.235843
LAIR1	COAD	7.34128	7.37424	log2(Fold change)	0.0329646	0.849344	0.922834
LAIR1	ESCA	7.50923	7.48163	log2(Fold change)	-0.0275983	0.880887	0.922834
LAIR1	GBM	9.55895	9.48669	log2(Fold change)	-0.0722561	0.719027	0.878811
LAIR1	HNSC	7.87547	7.96421	log2(Fold change)	0.0887425	0.473034	0.87503
LAIR1	KICH	6.92907	7.16353	log2(Fold change)	0.234464	0.477289	0.87503
LAIR1	KIRC	9.48455	9.29458	log2(Fold change)	-0.189971	0.0428805	0.235843
LAIR1	KIRP	8.84083	8.30046	log2(Fold change)	-0.540378	0.000725492	0.0159608
LAIR1	LGG	8.35216	8.25261	log2(Fold change)	-0.0995486	0.398755	0.87503
LAIR1	LIHC	7.5658	7.5031	log2(Fold change)	-0.0627053	0.664926	0.878811
LAIR1	LUAD	9.10101	9.18387	log2(Fold change)	0.0828566	0.445135	0.87503
LAIR1	LUSC	8.43557	8.74322	log2(Fold change)	0.307651	0.00878352	0.0966187
LAIR1	PAAD	8.9103	8.99208	log2(Fold change)	0.08178	0.644116	0.878811
LAIR1	PCPG	7.21622	7.04124	log2(Fold change)	-0.174989	0.348348	0.87503
LAIR1	READ	7.25951	7.37564	log2(Fold change)	0.116139	0.66878	0.878811
LAIR1	SARC	9.13439	8.93515	log2(Fold change)	-0.199246	0.365019	0.87503
LAIR1	SKCM	7.8579	7.51414	log2(Fold change)	-0.343759	0.200105	0.733718
LAIR1	STAD	8.62654	8.65978	log2(Fold change)	0.0332363	0.796415	0.922165
LAIR1	THCA	7.36654	7.4337	log2(Fold change)	0.0671619	0.58188	0.878811
LAIR1	THYM	11.1459	11.0455	log2(Fold change)	-0.100432	0.711444	0.878811
LAIR1	UVM	6.81421	6.79423	log2(Fold change)	-0.0199809	0.943408	0.943408
LGALS3	ACC	11.0139	10.4162	log2(Fold change)	-0.597751	0.112826	0.403349
LGALS3	BLCA	11.8418	11.9772	log2(Fold change)	0.135354	0.173607	0.424373
LGALS3	COAD	13.7116	13.8574	log2(Fold change)	0.145757	0.128338	0.403349
LGALS3	ESCA	12.4443	12.1071	log2(Fold change)	-0.337232	0.0324719	0.142876
LGALS3	GBM	11.3526	11.5631	log2(Fold change)	0.210504	0.421217	0.770381
LGALS3	HNSC	11.9443	12.1483	log2(Fold change)	0.203991	0.000423525	0.00465877
LGALS3	KICH	14.3581	14.3438	log2(Fold change)	-0.0142672	0.940695	0.947815
LGALS3	KIRC	11.9673	11.4742	log2(Fold change)	-0.493056	3.25258e-07	7.15567e-06
LGALS3	KIRP	11.9085	11.8917	log2(Fold change)	-0.0167304	0.898161	0.947815
LGALS3	LGG	8.63315	8.55205	log2(Fold change)	-0.0810917	0.479871	0.770381
LGALS3	LIHC	9.72414	9.97509	log2(Fold change)	0.250955	0.150217	0.413096
LGALS3	LUAD	12.511	12.6998	log2(Fold change)	0.188752	0.027275	0.142876
LGALS3	LUSC	11.8779	11.8339	log2(Fold change)	-0.0439672	0.573382	0.770381
LGALS3	PAAD	12.7914	12.7344	log2(Fold change)	-0.0570689	0.765551	0.935673
LGALS3	PCPG	8.84689	8.60073	log2(Fold change)	-0.246158	0.203547	0.447804
LGALS3	READ	13.7153	13.6268	log2(Fold change)	-0.0885793	0.497254	0.770381
LGALS3	SARC	11.4582	11.3196	log2(Fold change)	-0.138584	0.388858	0.770381
LGALS3	SKCM	13.237	13.9136	log2(Fold change)	0.676605	0.00323456	0.0237201
LGALS3	STAD	12.7458	12.6917	log2(Fold change)	-0.0541518	0.595294	0.770381
LGALS3	THCA	12.3867	12.3965	log2(Fold change)	0.00983651	0.947815	0.947815
LGALS3	THYM	10.9934	11.0304	log2(Fold change)	0.0369485	0.875885	0.947815
LGALS3	UVM	10.7111	10.5022	log2(Fold change)	-0.208894	0.569792	0.770381
PDCD1	ACC	3.22457	2.33636	log2(Fold change)	-0.888213	0.0545671	0.300119
PDCD1	BLCA	4.26592	4.57152	log2(Fold change)	0.305597	0.161409	0.603997
PDCD1	COAD	4.64388	4.54812	log2(Fold change)	-0.095757	0.589352	0.762691
PDCD1	ESCA	4.7247	5.23859	log2(Fold change)	0.513891	0.0219052	0.165477
PDCD1	GBM	3.21499	2.93793	log2(Fold change)	-0.277061	0.165507	0.603997
PDCD1	HNSC	5.48465	5.4445	log2(Fold change)	-0.0401554	0.780159	0.903342
PDCD1	KICH	2.42058	2.61112	log2(Fold change)	0.19054	0.558805	0.762691
PDCD1	KIRC	5.53513	5.56798	log2(Fold change)	0.0328458	0.848232	0.909692
PDCD1	KIRP	4.51516	4.54814	log2(Fold change)	0.0329784	0.868343	0.909692
PDCD1	LGG	1.99031	1.88916	log2(Fold change)	-0.101152	0.417242	0.75515
PDCD1	LIHC	4.25278	4.51623	log2(Fold change)	0.263448	0.247492	0.619679
PDCD1	LUAD	5.67529	5.80797	log2(Fold change)	0.13268	0.317975	0.635949
PDCD1	LUSC	5.29736	5.77101	log2(Fold change)	0.473642	0.000663009	0.0145862
PDCD1	PAAD	5.07484	5.09965	log2(Fold change)	0.0248067	0.912764	0.912764
PDCD1	PCPG	3.11325	2.57722	log2(Fold change)	-0.536031	0.022565	0.165477
PDCD1	READ	4.42743	4.14242	log2(Fold change)	-0.285005	0.281672	0.619679
PDCD1	SARC	4.6864	4.4738	log2(Fold change)	-0.212601	0.463589	0.75515
PDCD1	SKCM	5.28403	4.76351	log2(Fold change)	-0.520523	0.261636	0.619679
PDCD1	STAD	5.52095	5.72973	log2(Fold change)	0.208781	0.192181	0.603997
PDCD1	THCA	4.57778	4.69051	log2(Fold change)	0.112737	0.48055	0.75515
PDCD1	THYM	8.08651	7.94396	log2(Fold change)	-0.142549	0.538764	0.762691
PDCD1	UVM	2.67174	2.52837	log2(Fold change)	-0.143378	0.77649	0.903342
PDCD1LG2	ACC	3.73889	3.32886	log2(Fold change)	-0.410033	0.313684	0.629851
PDCD1LG2	BLCA	5.03702	5.24371	log2(Fold change)	0.206691	0.36261	0.629851
PDCD1LG2	COAD	4.49702	4.41077	log2(Fold change)	-0.0862493	0.665538	0.761012
PDCD1LG2	ESCA	5.27442	5.48944	log2(Fold change)	0.215022	0.276673	0.629851
PDCD1LG2	GBM	6.6754	6.80985	log2(Fold change)	0.134451	0.574924	0.761012
PDCD1LG2	HNSC	6.79466	7.0339	log2(Fold change)	0.239246	0.0737542	0.324519
PDCD1LG2	KICH	3.99081	4.19706	log2(Fold change)	0.20625	0.457847	0.671509
PDCD1LG2	KIRC	6.44451	6.31861	log2(Fold change)	-0.1259	0.195662	0.629851
PDCD1LG2	KIRP	4.22059	4.15731	log2(Fold change)	-0.0632852	0.707707	0.761012
PDCD1LG2	LGG	4.529	4.47423	log2(Fold change)	-0.0547657	0.709653	0.761012
PDCD1LG2	LIHC	4.4284	4.29026	log2(Fold change)	-0.138138	0.37034	0.629851
PDCD1LG2	LUAD	6.34893	6.45409	log2(Fold change)	0.105153	0.400814	0.629851
PDCD1LG2	LUSC	6.45403	6.68818	log2(Fold change)	0.234149	0.0632373	0.324519
PDCD1LG2	PAAD	5.36653	5.74301	log2(Fold change)	0.37648	0.0490989	0.324519
PDCD1LG2	PCPG	4.13272	3.78595	log2(Fold change)	-0.346769	0.0513235	0.324519
PDCD1LG2	READ	4.65974	4.40472	log2(Fold change)	-0.25502	0.3968	0.629851
PDCD1LG2	SARC	7.33385	6.84434	log2(Fold change)	-0.489509	0.0364423	0.324519
PDCD1LG2	SKCM	5.05704	4.70905	log2(Fold change)	-0.347985	0.249764	0.629851
PDCD1LG2	STAD	5.81172	5.87978	log2(Fold change)	0.0680592	0.630871	0.761012
PDCD1LG2	THCA	5.04528	5.09167	log2(Fold change)	0.0463905	0.72642	0.761012
PDCD1LG2	THYM	6.02691	6.37072	log2(Fold change)	0.343809	0.303663	0.629851
PDCD1LG2	UVM	4.14314	4.1917	log2(Fold change)	0.0485679	0.883313	0.883313
PVR	ACC	11.177	10.8887	log2(Fold change)	-0.288315	0.110952	0.610236
PVR	BLCA	10.0669	10.1331	log2(Fold change)	0.0662188	0.457797	0.915595
PVR	COAD	10.8211	10.8204	log2(Fold change)	-0.00071131	0.990121	0.990121
PVR	ESCA	10.61	10.5758	log2(Fold change)	-0.0341804	0.76609	0.960284
PVR	GBM	9.15673	9.24535	log2(Fold change)	0.0886274	0.333442	0.866212
PVR	HNSC	10.3225	10.3391	log2(Fold change)	0.0165948	0.77339	0.960284
PVR	KICH	11.077	11.1022	log2(Fold change)	0.0251929	0.88153	0.960284
PVR	KIRC	10.025	9.91125	log2(Fold change)	-0.113699	0.0408665	0.449531
PVR	KIRP	10.2269	10.5415	log2(Fold change)	0.314601	0.000108791	0.0023934
PVR	LGG	8.63056	8.6254	log2(Fold change)	-0.00515965	0.916635	0.960284
PVR	LIHC	11.0306	11.0168	log2(Fold change)	-0.0137921	0.835506	0.960284
PVR	LUAD	10.3545	10.2376	log2(Fold change)	-0.116916	0.0622679	0.456632
PVR	LUSC	10.0306	9.9726	log2(Fold change)	-0.0580401	0.37879	0.866212
PVR	PAAD	10.5967	10.4688	log2(Fold change)	-0.127937	0.145301	0.639325
PVR	PCPG	10.4744	10.4444	log2(Fold change)	-0.029977	0.663903	0.960284
PVR	READ	10.8062	10.8894	log2(Fold change)	0.0831689	0.377148	0.866212
PVR	SARC	9.89445	9.87888	log2(Fold change)	-0.0155672	0.879341	0.960284
PVR	SKCM	9.97488	10.02	log2(Fold change)	0.0451701	0.72341	0.960284
PVR	STAD	10.758	10.6831	log2(Fold change)	-0.0748584	0.393733	0.866212
PVR	THCA	9.3157	9.28385	log2(Fold change)	-0.0318454	0.302637	0.866212
PVR	THYM	8.17394	8.20351	log2(Fold change)	0.0295711	0.797361	0.960284
PVR	UVM	9.76562	9.80573	log2(Fold change)	0.0401121	0.64153	0.960284
TIGIT	ACC	2.63858	2.07352	log2(Fold change)	-0.565061	0.250165	0.59439
TIGIT	BLCA	5.28208	5.5283	log2(Fold change)	0.246224	0.211377	0.581286
TIGIT	COAD	5.09986	5.19777	log2(Fold change)	0.0979019	0.618361	0.760178
TIGIT	ESCA	5.03783	5.44827	log2(Fold change)	0.410437	0.0705159	0.442534
TIGIT	GBM	2.80181	2.62439	log2(Fold change)	-0.177414	0.444992	0.760178
TIGIT	HNSC	6.45941	6.52918	log2(Fold change)	0.0697725	0.609917	0.760178
TIGIT	KICH	3.04425	3.63485	log2(Fold change)	0.590597	0.0711732	0.442534
TIGIT	KIRC	5.9726	5.89523	log2(Fold change)	-0.0773721	0.594465	0.760178
TIGIT	KIRP	3.83129	3.7288	log2(Fold change)	-0.102492	0.621964	0.760178
TIGIT	LGG	2.73601	2.55716	log2(Fold change)	-0.178849	0.130493	0.544558
TIGIT	LIHC	4.43316	4.46951	log2(Fold change)	0.0363436	0.852202	0.852202
TIGIT	LUAD	6.48698	6.55974	log2(Fold change)	0.0727615	0.565077	0.760178
TIGIT	LUSC	6.28744	6.68931	log2(Fold change)	0.401867	0.0019693	0.0433246
TIGIT	PAAD	5.54749	5.81823	log2(Fold change)	0.270746	0.297195	0.59439
TIGIT	PCPG	2.7023	2.34232	log2(Fold change)	-0.359983	0.0804607	0.442534
TIGIT	READ	5.03478	5.11986	log2(Fold change)	0.0850841	0.780341	0.852202
TIGIT	SARC	4.72873	4.60951	log2(Fold change)	-0.119213	0.69089	0.799978
TIGIT	SKCM	5.62511	5.02487	log2(Fold change)	-0.600249	0.148516	0.544558
TIGIT	STAD	5.83674	5.94267	log2(Fold change)	0.105933	0.498787	0.760178
TIGIT	THCA	4.49288	4.74214	log2(Fold change)	0.249256	0.176127	0.553541
TIGIT	THYM	5.29496	5.62413	log2(Fold change)	0.329165	0.278213	0.59439
TIGIT	UVM	2.29132	2.19514	log2(Fold change)	-0.0961725	0.851488	0.852202
TNFRSF12A	ACC	11.4544	11.02	log2(Fold change)	-0.434437	0.109011	0.47965
TNFRSF12A	BLCA	10.2605	10.4621	log2(Fold change)	0.201519	0.15627	0.491133
TNFRSF12A	COAD	10.0844	10.1263	log2(Fold change)	0.0419191	0.645284	0.82118
TNFRSF12A	ESCA	9.90127	10.0547	log2(Fold change)	0.153476	0.345993	0.651095
TNFRSF12A	GBM	10.2658	10.2686	log2(Fold change)	0.00284693	0.98832	0.98832
TNFRSF12A	HNSC	10.854	10.9156	log2(Fold change)	0.0615746	0.542137	0.818544
TNFRSF12A	KICH	9.70054	10.002	log2(Fold change)	0.301426	0.355142	0.651095
TNFRSF12A	KIRC	10.4224	10.6085	log2(Fold change)	0.186146	0.0867181	0.47695
TNFRSF12A	KIRP	12.5662	12.3228	log2(Fold change)	-0.243374	0.0271457	0.261724
TNFRSF12A	LGG	7.00246	6.94124	log2(Fold change)	-0.0612218	0.709201	0.82118
TNFRSF12A	LIHC	10.2556	9.97441	log2(Fold change)	-0.281177	0.0356897	0.261724
TNFRSF12A	LUAD	10.2577	10.6188	log2(Fold change)	0.36113	0.00150154	0.033034
TNFRSF12A	LUSC	9.86665	9.7087	log2(Fold change)	-0.157946	0.190043	0.522619
TNFRSF12A	PAAD	11.0691	11.1166	log2(Fold change)	0.047471	0.772032	0.849236
TNFRSF12A	PCPG	8.32751	8.20854	log2(Fold change)	-0.118972	0.595305	0.818544
TNFRSF12A	READ	9.99029	9.9009	log2(Fold change)	-0.0893883	0.552406	0.818544
TNFRSF12A	SARC	9.70649	9.47212	log2(Fold change)	-0.234369	0.270938	0.651095
TNFRSF12A	SKCM	9.96355	9.91135	log2(Fold change)	-0.0522019	0.820836	0.859923
TNFRSF12A	STAD	10.1937	10.0814	log2(Fold change)	-0.11225	0.311509	0.651095
TNFRSF12A	THCA	11.1995	11.3889	log2(Fold change)	0.189403	0.135763	0.491133
TNFRSF12A	THYM	7.41459	7.2795	log2(Fold change)	-0.135091	0.590837	0.818544
TNFRSF12A	UVM	7.47998	7.60634	log2(Fold change)	0.126356	0.674897	0.82118
TNFRSF14	ACC	10.0542	9.83812	log2(Fold change)	-0.216035	0.601464	0.825331
TNFRSF14	BLCA	10.141	10.2339	log2(Fold change)	0.0929408	0.384966	0.70577
TNFRSF14	COAD	10.637	10.6021	log2(Fold change)	-0.034838	0.597346	0.825331
TNFRSF14	ESCA	9.63485	9.56102	log2(Fold change)	-0.0738276	0.675271	0.825331
TNFRSF14	GBM	9.10768	9.2125	log2(Fold change)	0.104817	0.445734	0.754319
TNFRSF14	HNSC	9.28743	9.16612	log2(Fold change)	-0.121305	0.160563	0.478176
TNFRSF14	KICH	10.1721	9.9641	log2(Fold change)	-0.208027	0.634524	0.825331
TNFRSF14	KIRC	11.2835	11.4549	log2(Fold change)	0.171407	0.0393384	0.264873
TNFRSF14	KIRP	11.2674	10.8024	log2(Fold change)	-0.465057	0.000906167	0.00996783
TNFRSF14	LGG	7.78347	7.63178	log2(Fold change)	-0.151694	0.0898693	0.395425
TNFRSF14	LIHC	10.5556	10.5462	log2(Fold change)	-0.00939187	0.903635	0.903635
TNFRSF14	LUAD	10.1363	10.304	log2(Fold change)	0.167677	0.0481587	0.264873
TNFRSF14	LUSC	9.64615	9.78453	log2(Fold change)	0.138381	0.120212	0.440778
TNFRSF14	PAAD	10.7149	10.8867	log2(Fold change)	0.171864	0.181585	0.478176
TNFRSF14	PCPG	9.15316	9.12983	log2(Fold change)	-0.0233301	0.899266	0.903635
TNFRSF14	READ	10.3393	10.3635	log2(Fold change)	0.0241348	0.846696	0.903635
TNFRSF14	SARC	9.99987	9.83469	log2(Fold change)	-0.165179	0.217353	0.478176
TNFRSF14	SKCM	12.1723	11.968	log2(Fold change)	-0.204327	0.247517	0.495033
TNFRSF14	STAD	10.3865	10.2898	log2(Fold change)	-0.0966996	0.204764	0.478176
TNFRSF14	THCA	10.0219	9.70325	log2(Fold change)	-0.318669	8.03615e-05	0.00176795
TNFRSF14	THYM	11.3903	11.3579	log2(Fold change)	-0.032364	0.780787	0.903635
TNFRSF14	UVM	13.1603	13.0796	log2(Fold change)	-0.0806682	0.638733	0.825331
TNFRSF18	ACC	2.80245	2.1429	log2(Fold change)	-0.659555	0.100001	0.434683
TNFRSF18	BLCA	6.05906	6.3855	log2(Fold change)	0.326437	0.0986567	0.434683
TNFRSF18	COAD	4.9537	5.01606	log2(Fold change)	0.0623603	0.685275	0.793476
TNFRSF18	ESCA	5.85921	6.72872	log2(Fold change)	0.869511	0.000828288	0.0182223
TNFRSF18	GBM	3.31573	3.45058	log2(Fold change)	0.13485	0.565796	0.752562
TNFRSF18	HNSC	7.94903	7.95287	log2(Fold change)	0.00383939	0.977584	0.977584
TNFRSF18	KICH	2.5965	2.97082	log2(Fold change)	0.374312	0.233197	0.641292
TNFRSF18	KIRC	4.17038	4.07112	log2(Fold change)	-0.0992549	0.458949	0.752562
TNFRSF18	KIRP	3.96374	4.16474	log2(Fold change)	0.201003	0.382527	0.752562
TNFRSF18	LGG	1.96817	2.13604	log2(Fold change)	0.167861	0.11855	0.434683
TNFRSF18	LIHC	4.36048	4.46308	log2(Fold change)	0.102605	0.581525	0.752562
TNFRSF18	LUAD	6.45992	6.83858	log2(Fold change)	0.378653	0.00932228	0.102545
TNFRSF18	LUSC	7.78875	7.93639	log2(Fold change)	0.14764	0.280999	0.686886
TNFRSF18	PAAD	5.13665	5.55189	log2(Fold change)	0.415236	0.0492759	0.361356
TNFRSF18	PCPG	2.77189	2.46264	log2(Fold change)	-0.30925	0.162728	0.511432
TNFRSF18	READ	4.92202	5.10226	log2(Fold change)	0.180243	0.464189	0.752562
TNFRSF18	SARC	4.69851	4.61815	log2(Fold change)	-0.0803567	0.738227	0.812049
TNFRSF18	SKCM	4.87456	5.00806	log2(Fold change)	0.133496	0.6847	0.793476
TNFRSF18	STAD	5.43143	5.54596	log2(Fold change)	0.114522	0.413179	0.752562
TNFRSF18	THCA	4.74072	4.85912	log2(Fold change)	0.118398	0.484045	0.752562
TNFRSF18	THYM	5.8408	5.87907	log2(Fold change)	0.0382769	0.906252	0.949406
TNFRSF18	UVM	2.25304	2.43001	log2(Fold change)	0.176969	0.571892	0.752562
TNFRSF4	ACC	6.20869	5.9294	log2(Fold change)	-0.279287	0.306784	0.674924
TNFRSF4	BLCA	5.69781	5.88091	log2(Fold change)	0.183101	0.235012	0.667136
TNFRSF4	COAD	5.57152	5.54603	log2(Fold change)	-0.0254899	0.843477	0.948911
TNFRSF4	ESCA	5.32994	5.48549	log2(Fold change)	0.155545	0.353452	0.683458
TNFRSF4	GBM	4.78204	4.9177	log2(Fold change)	0.135663	0.481523	0.814885
TNFRSF4	HNSC	6.27762	6.25997	log2(Fold change)	-0.017654	0.862646	0.948911
TNFRSF4	KICH	5.62453	5.50154	log2(Fold change)	-0.122987	0.686666	0.839259
TNFRSF4	KIRC	7.01374	7.06458	log2(Fold change)	0.0508393	0.665808	0.839259
TNFRSF4	KIRP	4.5089	4.70897	log2(Fold change)	0.200075	0.272919	0.667136
TNFRSF4	LGG	2.84787	3.11479	log2(Fold change)	0.266914	0.0188666	0.207533
TNFRSF4	LIHC	6.12425	6.18483	log2(Fold change)	0.0605823	0.636861	0.839259
TNFRSF4	LUAD	6.40188	6.51659	log2(Fold change)	0.114714	0.247168	0.667136
TNFRSF4	LUSC	5.89286	6.24368	log2(Fold change)	0.350824	0.00198744	0.0437237
TNFRSF4	PAAD	6.05203	6.25746	log2(Fold change)	0.205429	0.244065	0.667136
TNFRSF4	PCPG	6.19057	5.98169	log2(Fold change)	-0.208888	0.372795	0.683458
TNFRSF4	READ	5.51551	5.83174	log2(Fold change)	0.316223	0.188601	0.667136
TNFRSF4	SARC	7.3961	7.03294	log2(Fold change)	-0.363157	0.0596576	0.437489
TNFRSF4	SKCM	5.26811	5.29579	log2(Fold change)	0.0276725	0.919961	0.963769
TNFRSF4	STAD	6.40169	6.34838	log2(Fold change)	-0.0533128	0.623227	0.839259
TNFRSF4	THCA	6.03107	5.97793	log2(Fold change)	-0.0531423	0.592834	0.839259
TNFRSF4	THYM	6.81241	6.45238	log2(Fold change)	-0.360027	0.191688	0.667136
TNFRSF4	UVM	3.83242	3.83983	log2(Fold change)	0.00740956	0.984991	0.984991
TNFRSF9	ACC	2.30413	1.95926	log2(Fold change)	-0.344869	0.432971	0.79378
TNFRSF9	BLCA	2.8985	3.13023	log2(Fold change)	0.231724	0.222968	0.716008
TNFRSF9	COAD	3.82966	3.77373	log2(Fold change)	-0.0559213	0.748051	0.91069
TNFRSF9	ESCA	4.5122	4.74759	log2(Fold change)	0.235391	0.227821	0.716008
TNFRSF9	GBM	1.54027	1.41381	log2(Fold change)	-0.126464	0.543299	0.842526
TNFRSF9	HNSC	5.00841	5.0708	log2(Fold change)	0.0623832	0.621914	0.842526
TNFRSF9	KICH	1.13173	1.20216	log2(Fold change)	0.0704314	0.786505	0.91069
TNFRSF9	KIRC	4.80517	4.83137	log2(Fold change)	0.0261971	0.890792	0.93321
TNFRSF9	KIRP	2.87807	2.89426	log2(Fold change)	0.0161834	0.93848	0.93848
TNFRSF9	LGG	0.764141	0.705245	log2(Fold change)	-0.0588967	0.403472	0.79378
TNFRSF9	LIHC	2.41056	2.19908	log2(Fold change)	-0.211476	0.284698	0.78292
TNFRSF9	LUAD	4.74978	5.04724	log2(Fold change)	0.297459	0.0477389	0.716008
TNFRSF9	LUSC	4.74359	4.96839	log2(Fold change)	0.224803	0.102087	0.716008
TNFRSF9	PAAD	3.62581	3.91877	log2(Fold change)	0.292961	0.16785	0.716008
TNFRSF9	PCPG	0.722747	0.622402	log2(Fold change)	-0.100345	0.379979	0.79378
TNFRSF9	READ	3.74411	3.61989	log2(Fold change)	-0.124219	0.651043	0.842526
TNFRSF9	SARC	3.98481	3.56474	log2(Fold change)	-0.420075	0.123897	0.716008
TNFRSF9	SKCM	3.4017	2.91871	log2(Fold change)	-0.482991	0.222895	0.716008
TNFRSF9	STAD	5.25728	5.32832	log2(Fold change)	0.0710439	0.643231	0.842526
TNFRSF9	THCA	2.55435	2.68299	log2(Fold change)	0.128633	0.413799	0.79378
TNFRSF9	THYM	3.60564	3.7744	log2(Fold change)	0.168763	0.50141	0.842526
TNFRSF9	UVM	1.18846	1.10086	log2(Fold change)	-0.0875946	0.83177	0.914947
TNFSF4	ACC	6.06874	7.02657	log2(Fold change)	0.957828	0.0275083	0.151296
TNFSF4	BLCA	5.35619	5.57498	log2(Fold change)	0.218794	0.199247	0.547929
TNFSF4	COAD	6.2289	6.20153	log2(Fold change)	-0.0273745	0.869401	0.925106
TNFSF4	ESCA	5.47558	5.29345	log2(Fold change)	-0.182132	0.287604	0.612872
TNFSF4	GBM	5.89296	6.15963	log2(Fold change)	0.266676	0.114472	0.433639
TNFSF4	HNSC	6.09158	5.99607	log2(Fold change)	-0.0955151	0.473583	0.612872
TNFSF4	KICH	5.27292	5.32148	log2(Fold change)	0.048558	0.833523	0.925106
TNFSF4	KIRC	6.55696	6.32247	log2(Fold change)	-0.234494	0.00286236	0.0314859
TNFSF4	KIRP	5.3792	5.26498	log2(Fold change)	-0.114226	0.329219	0.612872
TNFSF4	LGG	5.33498	5.29252	log2(Fold change)	-0.0424571	0.442783	0.612872
TNFSF4	LIHC	5.84635	6.38993	log2(Fold change)	0.543576	5.31853e-05	0.00117008
TNFSF4	LUAD	6.30014	6.28497	log2(Fold change)	-0.0151775	0.883056	0.925106
TNFSF4	LUSC	6.25982	6.5453	log2(Fold change)	0.285479	0.0108994	0.0799287
TNFSF4	PAAD	7.06007	7.32219	log2(Fold change)	0.262118	0.137976	0.433639
TNFSF4	PCPG	6.46634	6.35683	log2(Fold change)	-0.109512	0.34318	0.612872
TNFSF4	READ	6.10462	6.34474	log2(Fold change)	0.240113	0.451671	0.612872
TNFSF4	SARC	7.82741	7.6527	log2(Fold change)	-0.174711	0.421529	0.612872
TNFSF4	SKCM	6.15084	6.16383	log2(Fold change)	0.0129885	0.959243	0.959243
TNFSF4	STAD	6.23306	6.43112	log2(Fold change)	0.198062	0.123875	0.433639
TNFSF4	THCA	5.33934	5.42607	log2(Fold change)	0.0867323	0.467327	0.612872
TNFSF4	THYM	6.84083	6.88588	log2(Fold change)	0.045048	0.785893	0.925106
TNFSF4	UVM	3.75941	3.95191	log2(Fold change)	0.192497	0.447435	0.612872
TNFSF9	ACC	6.40279	6.39923	log2(Fold change)	-0.00355196	0.991526	0.991526
TNFSF9	BLCA	4.92432	4.89478	log2(Fold change)	-0.0295401	0.882679	0.991526
TNFSF9	COAD	6.36465	6.54191	log2(Fold change)	0.177262	0.418792	0.948829
TNFSF9	ESCA	6.40363	6.58605	log2(Fold change)	0.182419	0.522394	0.948829
TNFSF9	GBM	4.06307	4.00548	log2(Fold change)	-0.0575898	0.78957	0.976456
TNFSF9	HNSC	7.00917	7.42584	log2(Fold change)	0.416673	0.000294306	0.00647472
TNFSF9	KICH	2.23368	2.08295	log2(Fold change)	-0.150723	0.501827	0.948829
TNFSF9	KIRC	7.20671	7.03132	log2(Fold change)	-0.175395	0.188324	0.690522
TNFSF9	KIRP	7.65391	7.26674	log2(Fold change)	-0.387167	0.0273864	0.258816
TNFSF9	LGG	4.12395	4.15612	log2(Fold change)	0.0321752	0.760447	0.976456
TNFSF9	LIHC	3.24061	3.53261	log2(Fold change)	0.291996	0.126597	0.557027
TNFSF9	LUAD	6.12679	6.37507	log2(Fold change)	0.24828	0.0595673	0.32762
TNFSF9	LUSC	6.05122	6.12704	log2(Fold change)	0.0758255	0.560672	0.948829
TNFSF9	PAAD	6.10488	6.1215	log2(Fold change)	0.0166205	0.949103	0.991526
TNFSF9	PCPG	2.48205	2.26212	log2(Fold change)	-0.219929	0.233255	0.733086
TNFSF9	READ	5.88532	5.62914	log2(Fold change)	-0.256185	0.424478	0.948829
TNFSF9	SARC	5.88726	5.66024	log2(Fold change)	-0.227015	0.435954	0.948829
TNFSF9	SKCM	7.08543	7.10663	log2(Fold change)	0.0212026	0.929262	0.991526
TNFSF9	STAD	6.20651	6.62562	log2(Fold change)	0.419111	0.0352931	0.258816
TNFSF9	THCA	4.24151	4.19482	log2(Fold change)	-0.0466892	0.798918	0.976456
TNFSF9	THYM	3.88162	3.75552	log2(Fold change)	-0.126097	0.701832	0.976456
TNFSF9	UVM	7.3548	7.45341	log2(Fold change)	0.0986074	0.708701	0.976456

## Sheet: Fig4a
Fig4a. Number of ICB clinical trials for anti-PD-1/PD-L1 and anti-CTLA-4 across cancer types as of April 16, 2019, with completed status
NCT Number	Drugs	Cancer type	Start Date	Completion Date	Treatment Class
NCT02129556	Pembrolizumab	BRCA	2019-12-14	2017-08-04	PD1
NCT03184558	Pembrolizumab	BRCA	2017-07-26	2018-08-30	PD1
NCT02303366	Pembrolizumab	BRCA	2019-09-15	2019-04-17	PD1
NCT01502592	Ipilimumab	BRCA	2019-12-11	2019-12-14	CTLA4
NCT00083278	Ipilimumab	BRCA	2019-05-03	2019-02-06	CTLA4
NCT01986426	Pembrolizumab	BRCA	2019-11-13	2018-08-31	PD1
NCT02403271	Durvalumab	BRCA	2019-03-15	2019-08-17	PDL1
NCT01986426	Ipilimumab	BRCA	2019-11-13	2018-08-31	CTLA4
NCT02788279	Atezolizumab	COAD	2016-07-05	2018-12-26	PDL1
NCT00313794	Tremelimumab	COAD	2019-05-06	2019-06-08	CTLA4
NCT03291314	Avelumab	GBM	2017-05-03	2019-01-01	PDL1
NCT03291314	Avelumab	GBM	2017-05-03	2019-01-01	PDL1
NCT01585987	Ipilimumab	GIST	2019-07-12	2019-04-15	CTLA4
NCT02452424	Pembrolizumab	GIST	2019-06-15	2019-08-18	PD1
NCT01643278	Ipilimumab	GIST	2019-07-12	2019-06-16	CTLA4
NCT02331368	Pembrolizumab	HEMA	2019-06-15	2019-06-17	PD1
NCT02996474	Pembrolizumab	HEMA	2016-12-16	2019-04-02	PD1
NCT01375842	Atezolizumab	HEMA	2011-06-21	2018-09-30	PDL1
NCT03000452	Durvalumab	HEMA	2017-03-14	2017-12-04	PDL1
NCT02549651	Durvalumab	HEMA	2016-07-13	2019-02-04	PDL1
NCT00060372	Ipilimumab	HEMA	2019-04-03	null	CTLA4
NCT00047164	Ipilimumab	HEMA	2019-09-02	2019-11-10	CTLA4
NCT01729806	Ipilimumab	HEMA	2012-11-19	2018-03-30	CTLA4
NCT01757639	Ipilimumab	HEMA	2012-12-14	null	CTLA4
NCT02254772	Ipilimumab	HEMA	2019-09-14	2017-01-26	CTLA4
NCT02549651	Tremelimumab	HEMA	2016-07-13	2019-02-04	CTLA4
NCT01986426	Pembrolizumab	HEMA	2019-11-13	2018-08-31	PD1
NCT01986426	Ipilimumab	HEMA	2019-11-13	2018-08-31	CTLA4
NCT01445379	Ipilimumab	HEMA	2007-10-01	2015-11-13	CTLA4
NCT02262741	Durvalumab	HNSC	2014-10-15	2017-09-21	PDL1
NCT01255800	Ipilimumab	HNSC	2019-04-11	2019-12-13	CTLA4
NCT02262741	Tremelimumab	HNSC	2014-10-15	2017-09-21	CTLA4
NCT01986426	Pembrolizumab	HNSC	2019-11-13	2018-08-31	PD1
NCT02452424	Pembrolizumab	HNSC	2019-06-15	2019-08-18	PD1
NCT01986426	Ipilimumab	HNSC	2019-11-13	2018-08-31	CTLA4
NCT01008358	Ipilimumab	LIHC	2019-12-08	2019-05-12	CTLA4
NCT01008358	Tremelimumab	LIHC	2019-12-08	2019-05-12	CTLA4
NCT02551432	Pembrolizumab	Lung Cancer	2019-09-15	2019-02-18	PD1
NCT02007070	Pembrolizumab	Lung Cancer	2014-02-28	2017-03-31	PD1
NCT02031458	Atezolizumab	Lung Cancer	2014-01-22	2019-01-11	PDL1
NCT01846416	Atezolizumab	Lung Cancer	2013-05-30	2017-12-18	PDL1
NCT02008227	Atezolizumab	Lung Cancer	2014-03-11	2019-01-09	PDL1
NCT01903993	Atezolizumab	Lung Cancer	2013-08-06	2018-08-31	PDL1
NCT02463994	Atezolizumab	Lung Cancer	2019-10-15	2018-11-07	PDL1
NCT02630186	Atezolizumab	Lung Cancer	2019-01-16	2018-06-30	PDL1
NCT02898116	Durvalumab	Lung Cancer	2017-05-10	2017-08-04	PDL1
NCT02179671	Durvalumab	Lung Cancer	2019-07-14	2019-06-16	PDL1
NCT03085849	Durvalumab	Lung Cancer	2017-12-15	2018-11-26	PDL1
NCT01820754	Ipilimumab	Lung Cancer	2019-03-13	2018-04-30	CTLA4
NCT02221739	Ipilimumab	Lung Cancer	2019-06-14	2019-10-16	CTLA4
NCT01331525	Ipilimumab	Lung Cancer	2019-06-11	2019-06-15	CTLA4
NCT01165216	Ipilimumab	Lung Cancer	2019-09-10	2019-06-13	CTLA4
NCT02279732	Ipilimumab	Lung Cancer	2014-10-13	2018-05-03	CTLA4
NCT01285609	Ipilimumab	Lung Cancer	2011-01-16	2017-08-22	CTLA4
NCT01998126	Ipilimumab	Lung Cancer	2013-12-02	2018-03-29	CTLA4
NCT01450761	Ipilimumab	Lung Cancer	2011-12-13	2017-05-17	CTLA4
NCT00312975	Ipilimumab	Lung Cancer	2019-05-06	2019-02-10	CTLA4
NCT02179671	Tremelimumab	Lung Cancer	2019-07-14	2019-06-16	CTLA4
NCT03085849	Tremelimumab	Lung Cancer	2017-12-15	2018-11-26	CTLA4
NCT02040064	Tremelimumab	Lung Cancer	2019-01-14	2019-03-16	CTLA4
NCT00312975	Tremelimumab	Lung Cancer	2019-05-06	2019-02-10	CTLA4
NCT02452424	Pembrolizumab	Lung Cancer	2019-06-15	2019-08-18	PD1
NCT02122861	Pembrolizumab	Lung Cancer	2014-05-30	2018-12-15	PD1
NCT02403271	Durvalumab	Lung Cancer	2019-03-15	2019-08-17	PDL1
NCT02381314	Ipilimumab	Lung Cancer	2015-03-26	2018-09-26	CTLA4
NCT00527735	Ipilimumab	Lung Cancer	2019-02-08	2019-12-11	CTLA4
NCT00527735	Ipilimumab	Lung Cancer	2019-02-08	2019-12-11	CTLA4
NCT01295827	Ipilimumab	Lung Cancer	2011-03-04	2018-12-11	CTLA4
NCT02620423	Pembrolizumab	PAAD	2019-12-15	2019-08-18	PD1
NCT02583477	Durvalumab	PAAD	2016-03-25	2018-07-09	PDL1
NCT02558894	Durvalumab	PAAD	2015-11-16	2017-06-15	PDL1
NCT00836407	Ipilimumab	PAAD	2019-02-09	2019-07-12	CTLA4
NCT00112580	Ipilimumab	PAAD	2019-07-05	2019-06-09	CTLA4
NCT00556023	Ipilimumab	PAAD	2019-06-08	2019-08-11	CTLA4
NCT00556023	Tremelimumab	PAAD	2019-06-08	2019-08-11	CTLA4
NCT02558894	Tremelimumab	PAAD	2015-11-16	2017-06-15	CTLA4
NCT02403271	Durvalumab	PAAD	2019-03-15	2019-08-17	PDL1
NCT02489357	Pembrolizumab	PRAD	2015-12-11	2017-11-30	PD1
NCT01832870	Ipilimumab	PRAD	2019-04-13	2019-02-16	CTLA4
NCT01194271	Ipilimumab	PRAD	2019-09-10	2019-10-15	CTLA4
NCT00323882	Ipilimumab	PRAD	2019-01-06	2019-07-13	CTLA4
NCT01057810	Ipilimumab	PRAD	2019-07-10	2019-07-15	CTLA4
NCT00861614	Ipilimumab	PRAD	2019-05-09	2019-08-15	CTLA4
NCT01377389	Ipilimumab	PRAD	2011-06-17	2017-04-07	CTLA4
NCT00050596	Ipilimumab	PRAD	2019-11-02	2019-11-04	CTLA4
NCT00170157	Ipilimumab	PRAD	2019-06-04	2019-06-13	CTLA4
NCT00113984	Ipilimumab	PRAD	2005-06-08	2011-12-01	CTLA4
NCT02117362	Ipilimumab	PRAD	2014-05-08	2018-11-28	CTLA4
NCT00075192	Tremelimumab	PRAD	2019-03-04	2019-03-06	CTLA4
NCT01984242	Atezolizumab	RCC	2014-01-31	2019-01-08	PDL1
NCT00057889	Ipilimumab	RCC	2019-02-03	2019-02-08	CTLA4
NCT00372853	Tremelimumab	RCC	2019-11-06	2019-05-10	CTLA4
NCT00075192	Ipilimumab	SARC	2019-03-04	2019-03-06	CTLA4
NCT02122861	Pembrolizumab	SARC	2014-05-30	2018-12-15	PD1
NCT01445379	Ipilimumab	SARC	2007-10-01	2015-11-13	CTLA4
NCT01643278	Ipilimumab	SARC	2019-07-12	2019-06-16	CTLA4
NCT02306850	Pembrolizumab	SKCM	2019-01-15	2018-06-08	PD1
NCT02574533	Pembrolizumab	SKCM	2019-10-15	2019-09-17	PD1
NCT02823405	Pembrolizumab	SKCM	2019-06-16	2018-03-21	PD1
NCT02180061	Pembrolizumab	SKCM	2014-07-15	2017-08-30	PD1
NCT01704287	Pembrolizumab	SKCM	2012-11-20	2019-01-31	PD1
NCT02600143	Pembrolizumab	SKCM	2019-08-13	2019-04-19	PD1
NCT02027961	Durvalumab	SKCM	2013-12-20	2018-04-24	PDL1
NCT01789827	Ipilimumab	SKCM	2019-03-14	2018-06-27	CTLA4
NCT01767454	Ipilimumab	SKCM	2013-02-12	2015-09-04	CTLA4
NCT00623766	Ipilimumab	SKCM	2019-07-08	2019-10-12	CTLA4
NCT01715077	Ipilimumab	SKCM	2019-10-12	2019-10-17	CTLA4
NCT03165409	Ipilimumab	SKCM	2017-02-27	2017-09-30	CTLA4
NCT02941744	Ipilimumab	SKCM	2019-03-16	2019-01-19	CTLA4
NCT02094391	Ipilimumab	SKCM	2019-03-14	2019-02-16	CTLA4
NCT02115139	Ipilimumab	SKCM	2014-04-04	2018-07-31	CTLA4
NCT02662725	Ipilimumab	SKCM	2019-09-12	2019-12-15	CTLA4
NCT00058279	Ipilimumab	SKCM	2019-02-03	2019-08-06	CTLA4
NCT00094653	Ipilimumab	SKCM	2019-09-04	2019-10-09	CTLA4
NCT00084656	Ipilimumab	SKCM	2019-05-04	null	CTLA4
NCT00032045	Ipilimumab	SKCM	2019-01-02	2019-08-06	CTLA4
NCT00025181	Ipilimumab	SKCM	2019-10-01	2019-06-05	CTLA4
NCT02306850	Ipilimumab	SKCM	2019-01-15	2018-06-08	CTLA4
NCT02428192	Ipilimumab	SKCM	2015-04-22	2018-09-20	CTLA4
NCT00028431	Ipilimumab	SKCM	2019-08-01	2019-06-05	CTLA4
NCT01654692	Ipilimumab	SKCM	2019-06-10	2019-09-14	CTLA4
NCT02739386	Ipilimumab	SKCM	2016-02-29	2017-03-30	CTLA4
NCT00972933	Ipilimumab	SKCM	2019-12-09	2017-09-26	CTLA4
NCT01743157	Ipilimumab	SKCM	2019-12-10	2019-05-13	CTLA4
NCT01673854	Ipilimumab	SKCM	2012-09-13	2015-05-12	CTLA4
NCT02272855	Ipilimumab	SKCM	2014-04-30	2019-08-18	CTLA4
NCT01608594	Ipilimumab	SKCM	2013-05-21	2017-02-27	CTLA4
NCT01216696	Ipilimumab	SKCM	2019-11-10	2019-08-16	CTLA4
NCT00920907	Ipilimumab	SKCM	2019-08-09	2019-10-12	CTLA4
NCT01323517	Ipilimumab	SKCM	2019-02-11	2017-08-14	CTLA4
NCT01515189	Ipilimumab	SKCM	2012-02-17	2017-08-17	CTLA4
NCT01496807	Ipilimumab	SKCM	2012-02-17	2016-08-29	CTLA4
NCT01990859	Ipilimumab	SKCM	2019-12-13	2019-02-15	CTLA4
NCT01119508	Ipilimumab	SKCM	2019-05-10	2019-08-16	CTLA4
NCT01480323	Ipilimumab	SKCM	2019-02-12	2019-06-15	CTLA4
NCT02406183	Ipilimumab	SKCM	2019-03-15	2019-08-16	CTLA4
NCT01681212	Ipilimumab	SKCM	2019-10-12	2019-05-14	CTLA4
NCT02935790	Ipilimumab	SKCM	2016-09-30	2017-04-07	CTLA4
NCT01302496	Ipilimumab	SKCM	2019-02-11	2019-01-17	CTLA4
NCT01970527	Ipilimumab	SKCM	2019-03-14	2018-11-03	CTLA4
NCT00324155	Ipilimumab	SKCM	2019-08-06	2019-10-13	CTLA4
NCT02115243	Ipilimumab	SKCM	2019-05-14	2015-12-07	CTLA4
NCT01489059	Ipilimumab	SKCM	2019-12-11	2019-06-14	CTLA4
NCT01672450	Ipilimumab	SKCM	2019-09-12	2019-08-14	CTLA4
NCT00289627	Ipilimumab	SKCM	2019-04-06	2019-07-07	CTLA4
NCT02755233	Ipilimumab	SKCM	2019-01-14	2019-03-16	CTLA4
NCT00729950	Ipilimumab	SKCM	2019-07-03	2019-06-07	CTLA4
NCT00261365	Ipilimumab	SKCM	2019-11-05	2019-10-07	CTLA4
NCT01355120	Ipilimumab	SKCM	2019-10-11	2019-09-13	CTLA4
NCT00289640	Ipilimumab	SKCM	2019-04-06	2019-07-07	CTLA4
NCT01245556	Ipilimumab	SKCM	2019-01-11	2019-11-12	CTLA4
NCT00928031	Ipilimumab	SKCM	2019-06-07	2019-04-09	CTLA4
NCT02492815	Ipilimumab	SKCM	2013-10-31	2016-04-30	CTLA4
NCT00871481	Ipilimumab	SKCM	2019-02-09	2019-10-13	CTLA4
NCT00135408	Ipilimumab	SKCM	2019-12-05	2019-07-07	CTLA4
NCT00796991	Ipilimumab	SKCM	2019-02-09	2019-10-12	CTLA4
NCT02077114	Ipilimumab	SKCM	2019-02-14	null	CTLA4
NCT02259231	Ipilimumab	SKCM	2019-10-14	2018-07-23	CTLA4
NCT00050102	Ipilimumab	SKCM	2019-10-02	2019-02-04	CTLA4
NCT00471887	Ipilimumab	SKCM	2019-01-07	2019-03-15	CTLA4
NCT00077532	Ipilimumab	SKCM	2019-03-04	2019-02-08	CTLA4
NCT01489423	Ipilimumab	SKCM	2013-04-26	2013-05-26	CTLA4
NCT00090896	Ipilimumab	SKCM	2019-04-04	2019-10-09	CTLA4
NCT00254579	Ipilimumab	SKCM	2019-12-05	2019-12-09	CTLA4
NCT00086489	Ipilimumab	SKCM	2019-08-03	2019-05-09	CTLA4
NCT02600143	Ipilimumab	SKCM	2019-08-13	2019-04-19	CTLA4
NCT00372853	Ipilimumab	SKCM	2019-11-06	2019-05-10	CTLA4
NCT00257205	Ipilimumab	SKCM	2019-03-06	2019-08-10	CTLA4
NCT00471887	Tremelimumab	SKCM	2019-01-07	2019-03-15	CTLA4
NCT00254579	Tremelimumab	SKCM	2019-12-05	2019-12-09	CTLA4
NCT00086489	Tremelimumab	SKCM	2019-08-03	2019-05-09	CTLA4
NCT00257205	Tremelimumab	SKCM	2019-03-06	2019-08-10	CTLA4
NCT00090896	Tremelimumab	SKCM	2019-04-04	2019-10-09	CTLA4
NCT01986426	Pembrolizumab	SKCM	2019-11-13	2018-08-31	PD1
NCT02452424	Pembrolizumab	SKCM	2019-06-15	2019-08-18	PD1
NCT02122861	Pembrolizumab	SKCM	2014-05-30	2018-12-15	PD1
NCT02381314	Ipilimumab	SKCM	2015-03-26	2018-09-26	CTLA4
NCT01986426	Ipilimumab	SKCM	2019-11-13	2018-08-31	CTLA4
NCT01295827	Ipilimumab	SKCM	2011-03-04	2018-12-11	CTLA4
NCT03403777	Avelumab	TGCT	2017-11-15	2019-02-28	PDL1
NCT03403777	Avelumab	TGCT	2017-11-15	2019-02-28	PDL1
NCT02826564	Pembrolizumab	UCEC	2016-11-14	2019-02-18	PD1
NCT03029832	Atezolizumab	UCEC	2017-04-27	2018-04-25	PDL1
NCT00362713	Ipilimumab	UCEC	2019-03-07	2019-10-09	CTLA4
NCT01034787	Ipilimumab	UVM	2009-08-17	2017-08-08	CTLA4
NCT01034787	Tremelimumab	UVM	2009-08-17	2017-08-08	CTLA4

## Sheet: Fig4b
Fig4b. Number of ICB clinical trials for anti-PD-1/PD-L1 and anti-CTLA-4 across cancer types as of April 16, 2019, with active status
NCT Number	Drugs	Cancer type	Start Date	Completion Date	Treatment Class
NCT02500121	Pembrolizumab	BLCA	2019-11-15	2019-11-19	PD1
NCT02335424	Pembrolizumab	BLCA	2015-02-24	2020-09-28	PD1
NCT02256436	Pembrolizumab	BLCA	2014-10-22	2019-03-15	PD1
NCT03361865	Pembrolizumab	BLCA	2017-12-22	2019-09-20	PD1
NCT03374488	Pembrolizumab	BLCA	2017-12-22	2019-08-20	PD1
NCT02351739	Pembrolizumab	BLCA	2019-04-15	2019-01-18	PD1
NCT02853305	Pembrolizumab	BLCA	2016-09-15	2020-05-31	PD1
NCT02951767	Atezolizumab	BLCA	2014-07-03	2019-05-18	PDL1
NCT02108652	Atezolizumab	BLCA	2014-05-31	2019-05-18	PDL1
NCT02792192	Atezolizumab	BLCA	2016-06-13	2020-03-31	PDL1
NCT02928406	Atezolizumab	BLCA	2016-11-30	2022-05-31	PDL1
NCT02662309	Atezolizumab	BLCA	2019-02-16	2019-06-20	PDL1
NCT03272217	Atezolizumab	BLCA	2017-09-13	2019-04-21	PDL1
NCT03133390	Atezolizumab	BLCA	2017-09-01	2019-01-20	PDL1
NCT02807636	Atezolizumab	BLCA	2016-06-30	2020-11-17	PDL1
NCT02450331	Atezolizumab	BLCA	2015-10-05	2022-05-10	PDL1
NCT03399643	Atezolizumab	BLCA	2017-12-28	2021-12-20	PDL1
NCT01524991	Ipilimumab	BLCA	2019-01-12	2019-12-18	CTLA4
NCT02475213	Pembrolizumab	BLCA	2019-07-15	2019-08-20	PD1
NCT02178722	Pembrolizumab	BLCA	2019-06-14	2019-02-20	PD1
NCT02952989	Pembrolizumab	BLCA	2017-02-23	2019-06-19	PD1
NCT02432963	Pembrolizumab	BLCA	2019-11-15	2019-02-19	PD1
NCT02318277	Durvalumab	BLCA	2019-12-14	2019-06-19	PDL1
NCT02527434	Durvalumab	BLCA	2015-11-02	2020-12-31	PDL1
NCT02475213	Ipilimumab	BLCA	2019-07-15	2019-08-20	CTLA4
NCT03051659	Pembrolizumab	BRCA	2017-03-22	2024-08-25	PD1
NCT02513472	Pembrolizumab	BRCA	2015-08-28	2019-07-31	PD1
NCT02447003	Pembrolizumab	BRCA	2015-06-11	2019-10-28	PD1
NCT02768701	Pembrolizumab	BRCA	2019-10-16	2019-12-22	PD1
NCT03051672	Pembrolizumab	BRCA	2017-04-14	2020-10-18	PD1
NCT02555657	Pembrolizumab	BRCA	2015-10-13	2019-04-11	PD1
NCT02730130	Pembrolizumab	BRCA	2019-04-16	2019-03-19	PD1
NCT02981303	Pembrolizumab	BRCA	2019-12-16	2019-11-21	PD1
NCT02819518	Pembrolizumab	BRCA	2016-07-27	2019-12-30	PD1
NCT02622074	Pembrolizumab	BRCA	2016-01-27	2019-11-04	PD1
NCT03036488	Pembrolizumab	BRCA	2017-03-07	2025-09-30	PD1
NCT03044730	Pembrolizumab	BRCA	2017-05-25	2019-05-21	PD1
NCT02657889	Pembrolizumab	BRCA	2019-03-16	2019-02-19	PD1
NCT02395627	Pembrolizumab	BRCA	2019-03-15	2021-12-20	PD1
NCT02708680	Atezolizumab	BRCA	2019-05-16	2019-01-20	PDL1
NCT02924883	Atezolizumab	BRCA	2016-09-26	2020-11-24	PDL1
NCT02425891	Atezolizumab	BRCA	2015-06-23	2020-04-30	PDL1
NCT02322814	Atezolizumab	BRCA	2014-11-25	2020-04-10	PDL1
NCT03197935	Atezolizumab	BRCA	2017-07-24	2021-09-26	PDL1
NCT02605915	Atezolizumab	BRCA	2015-12-31	2019-10-31	PDL1
NCT02620280	Atezolizumab	BRCA	2019-04-16	2019-10-22	PDL1
NCT03132467	Durvalumab	BRCA	2017-06-13	2019-06-19	PDL1
NCT02649686	Durvalumab	BRCA	2016-04-21	2019-12-31	PDL1
NCT02489448	Durvalumab	BRCA	2019-11-15	2019-10-19	PDL1
NCT02997995	Durvalumab	BRCA	2017-02-15	2019-09-20	PDL1
NCT02685059	Durvalumab	BRCA	2019-06-16	2019-03-18	PDL1
NCT02563925	Durvalumab	BRCA	2019-09-15	2019-09-19	PDL1
NCT02833233	Ipilimumab	BRCA	2019-06-16	2019-06-19	CTLA4
NCT02892734	Ipilimumab	BRCA	2017-09-05	2019-09-21	CTLA4
NCT03132467	Ipilimumab	BRCA	2017-06-13	2019-06-19	CTLA4
NCT03132467	Tremelimumab	BRCA	2017-06-13	2019-06-19	CTLA4
NCT02563925	Tremelimumab	BRCA	2019-09-15	2019-09-19	CTLA4
NCT02489448	Tremelimumab	BRCA	2019-11-15	2019-10-19	CTLA4
NCT02997995	Tremelimumab	BRCA	2017-02-15	2019-09-20	CTLA4
NCT02178722	Pembrolizumab	BRCA	2019-06-14	2019-02-20	PD1
NCT02644369	Pembrolizumab	BRCA	2016-03-21	2019-06-21	PD1
NCT02952989	Pembrolizumab	BRCA	2017-02-23	2019-06-19	PD1
NCT02432963	Pembrolizumab	BRCA	2019-11-15	2019-02-19	PD1
NCT02009449	Pembrolizumab	BRCA	2019-11-13	2020-02-19	PD1
NCT02914470	Atezolizumab	BRCA	2019-01-17	2019-06-19	PDL1
NCT01975831	Durvalumab	BRCA	2013-12-19	2019-12-19	PDL1
NCT02527434	Durvalumab	BRCA	2015-11-02	2020-12-31	PDL1
NCT02658214	Durvalumab	BRCA	2016-04-28	2020-03-31	PDL1
NCT02586987	Durvalumab	BRCA	2015-12-28	2019-12-31	PDL1
NCT02586987	Tremelimumab	BRCA	2015-12-28	2019-12-31	CTLA4
NCT02921269	Atezolizumab	CESC	2017-03-10	2020-08-01	PDL1
NCT01711515	Ipilimumab	CESC	2012-10-01	null	CTLA4
NCT01693783	Ipilimumab	CESC	2012-12-03	null	CTLA4
NCT02914470	Atezolizumab	CESC	2019-01-17	2019-06-19	PDL1
NCT03073525	Atezolizumab	CESC	2017-05-25	2020-02-01	PDL1
NCT01975831	Durvalumab	CESC	2013-12-19	2019-12-19	PDL1
NCT02982720	Pembrolizumab	CHOL	2017-07-05	2021-12-31	PD1
NCT03267940	Atezolizumab	CHOL	2017-09-12	2020-02-29	PDL1
NCT03201458	Atezolizumab	CHOL	2017-12-22	2019-06-30	PDL1
NCT02586987	Durvalumab	CHOL	2015-12-28	2019-12-31	PDL1
NCT02586987	Tremelimumab	CHOL	2015-12-28	2019-12-31	CTLA4
NCT01853618	Tremelimumab	CHOL	2013-05-02	2019-12-31	CTLA4
NCT02375672	Pembrolizumab	CRC	2019-04-15	2019-12-19	PD1
NCT02437071	Pembrolizumab	CRC	2019-04-15	2019-04-20	PD1
NCT02981524	Pembrolizumab	CRC	2017-05-26	2019-03-25	PD1
NCT02260440	Pembrolizumab	CRC	2019-01-15	2019-11-20	PD1
NCT02512172	Pembrolizumab	CRC	2019-06-15	2019-09-19	PD1
NCT03274804	Pembrolizumab	CRC	2018-04-01	2019-11-01	PD1
NCT03085914	Pembrolizumab	CRC	2017-05-02	2019-01-20	PD1
NCT02460198	Pembrolizumab	CRC	2015-08-25	2019-09-09	PD1
NCT02563002	Pembrolizumab	CRC	2015-11-30	2021-02-15	PD1
NCT03174405	Avelumab	CRC	2017-07-17	2019-08-21	PDL1
NCT03258398	Avelumab	CRC	2017-09-13	2019-03-19	PDL1
NCT03152565	Avelumab	CRC	2018-03-12	2019-05-20	PDL1
NCT02876224	Atezolizumab	CRC	2016-09-30	2019-08-28	PDL1
NCT02873195	Atezolizumab	CRC	2017-07-07	2022-11-30	PDL1
NCT03174405	Avelumab	CRC	2017-07-17	2019-08-21	PDL1
NCT03258398	Avelumab	CRC	2017-09-13	2019-03-19	PDL1
NCT03152565	Avelumab	CRC	2018-03-12	2019-05-20	PDL1
NCT02227667	Durvalumab	CRC	2014-12-02	2019-07-19	PDL1
NCT03005002	Durvalumab	CRC	2017-06-28	2019-12-19	PDL1
NCT02870920	Durvalumab	CRC	2016-08-10	2019-06-19	PDL1
NCT03271047	Ipilimumab	CRC	2017-10-04	2019-01-20	CTLA4
NCT03350126	Ipilimumab	CRC	2017-12-04	2019-12-19	CTLA4
NCT02060188	Ipilimumab	CRC	2014-03-07	2020-12-30	CTLA4
NCT03005002	Ipilimumab	CRC	2017-06-28	2019-12-19	CTLA4
NCT02870920	Tremelimumab	CRC	2016-08-10	2019-06-19	CTLA4
NCT03168139	Pembrolizumab	CRC	2017-04-18	2019-03-22	PD1
NCT02713529	Pembrolizumab	CRC	2016-04-14	2020-05-19	PD1
NCT02178722	Pembrolizumab	CRC	2019-06-14	2019-02-20	PD1
NCT02600949	Pembrolizumab	CRC	2016-05-11	2021-05-31	PD1
NCT02952989	Pembrolizumab	CRC	2017-02-23	2019-06-19	PD1
NCT02432963	Pembrolizumab	CRC	2019-11-15	2019-02-19	PD1
NCT02009449	Pembrolizumab	CRC	2019-11-13	2020-02-19	PD1
NCT02777710	Atezolizumab	CRC	2019-06-16	2019-12-19	PDL1
NCT02777710	Durvalumab	CRC	2019-06-16	2019-12-19	PDL1
NCT01975831	Durvalumab	CRC	2013-12-19	2019-12-19	PDL1
NCT02888743	Durvalumab	CRC	2017-06-06	2020-12-31	PDL1
NCT02586987	Durvalumab	CRC	2015-12-28	2019-12-31	PDL1
NCT00378482	Ipilimumab	CRC	2007-03-05	2020-02-28	CTLA4
NCT02888743	Ipilimumab	CRC	2017-06-06	2020-12-31	CTLA4
NCT02586987	Tremelimumab	CRC	2015-12-28	2019-12-31	CTLA4
NCT00378482	Tremelimumab	CRC	2007-03-05	2020-02-28	CTLA4
NCT03189719	Pembrolizumab	ESCA	2017-07-25	2021-08-22	PD1
NCT02844075	Pembrolizumab	ESCA	2019-01-17	2019-05-22	PD1
NCT02639065	Durvalumab	ESCA	2016-04-27	2019-06-19	PDL1
NCT02520453	Durvalumab	ESCA	2019-02-16	2019-04-20	PDL1
NCT03777813	Durvalumab	ESCA	2018-12-05	2024-09-01	PDL1
NCT02559687	Pembrolizumab	ESCA	2015-12-02	2019-09-17	PD1
NCT02564263	Pembrolizumab	ESCA	2015-12-01	2020-12-31	PD1
NCT02658214	Durvalumab	ESCA	2016-04-28	2020-03-31	PDL1
NCT02586987	Durvalumab	ESCA	2015-12-28	2019-12-31	PDL1
NCT02586987	Tremelimumab	ESCA	2015-12-28	2019-12-31	CTLA4
NCT02852655	Pembrolizumab	GBM	2016-09-21	2019-08-21	PD1
NCT02287428	Pembrolizumab	GBM	2019-11-14	2019-08-20	PD1
NCT02337686	Pembrolizumab	GBM	2015-04-28	2019-04-19	PD1
NCT02798406	Pembrolizumab	GBM	2019-06-16	2019-06-21	PD1
NCT02313272	Pembrolizumab	GBM	2015-05-05	2019-04-20	PD1
NCT02337491	Pembrolizumab	GBM	2015-02-09	2018-12-31	PD1
NCT02530502	Pembrolizumab	GBM	2015-09-30	2019-11-20	PD1
NCT02968940	Avelumab	GBM	2017-03-17	2019-02-20	PDL1
NCT03491683	Cemiplimab	GBM	2018-05-31	2021-01-18	PD1
NCT02968940	Avelumab	GBM	2017-03-17	2019-02-20	PDL1
NCT02794883	Durvalumab	GBM	2019-09-16	2019-06-20	PDL1
NCT02336165	Durvalumab	GBM	2015-02-26	2019-12-19	PDL1
NCT02311920	Ipilimumab	GBM	2015-04-16	null	CTLA4
NCT02017717	Ipilimumab	GBM	2014-01-27	2018-10-26	CTLA4
NCT02794883	Ipilimumab	GBM	2019-09-16	2019-06-20	CTLA4
NCT02794883	Tremelimumab	GBM	2019-09-16	2019-06-20	CTLA4
NCT03158064	Durvalumab	GCT	2017-05-15	2019-11-20	PDL1
NCT03158064	Tremelimumab	GCT	2017-05-15	2019-11-20	CTLA4
NCT03291054	Pembrolizumab	GIST	2018-02-28	2019-09-19	PD1
NCT02952989	Pembrolizumab	GIST	2017-02-23	2019-06-19	PD1
NCT02559687	Pembrolizumab	GIST	2015-12-02	2019-09-17	PD1
NCT02564263	Pembrolizumab	GIST	2015-12-01	2020-12-31	PD1
NCT02572687	Durvalumab	GIST	2016-02-19	2019-09-27	PDL1
NCT02658214	Durvalumab	GIST	2016-04-28	2020-03-31	PDL1
NCT02340975	Tremelimumab	GIST	2015-03-31	2019-04-18	CTLA4
NCT01953692	Pembrolizumab	HEMA	2013-11-22	2022-06-10	PD1
NCT02362035	Pembrolizumab	HEMA	2019-02-15	2019-04-21	PD1
NCT02636010	Pembrolizumab	HEMA	2019-06-16	2019-01-20	PD1
NCT02576977	Pembrolizumab	HEMA	2015-10-19	2020-09-30	PD1
NCT02579863	Pembrolizumab	HEMA	2015-10-19	2020-09-30	PD1
NCT02036502	Pembrolizumab	HEMA	2014-02-14	2019-10-23	PD1
NCT02603887	Pembrolizumab	HEMA	2016-07-20	2021-07-30	PD1
NCT02807454	Pembrolizumab	HEMA	2016-07-07	2019-07-08	PD1
NCT02616640	Pembrolizumab	HEMA	2016-01-11	2020-02-06	PD1
NCT02685826	Pembrolizumab	HEMA	2016-04-25	2022-09-06	PD1
NCT02875067	Pembrolizumab	HEMA	2019-08-16	2019-08-23	PD1
NCT02665650	Pembrolizumab	HEMA	2019-05-16	2019-08-18	PD1
NCT02684292	Pembrolizumab	HEMA	2016-05-23	2023-12-30	PD1
NCT02453594	Pembrolizumab	HEMA	2015-06-10	2021-04-20	PD1
NCT03226249	Pembrolizumab	HEMA	2017-09-06	2019-09-20	PD1
NCT02535247	Pembrolizumab	HEMA	2016-01-05	2019-12-22	PD1
NCT02950220	Pembrolizumab	HEMA	2017-01-12	2019-12-16	PD1
NCT02576990	Pembrolizumab	HEMA	2015-12-02	2020-09-14	PD1
NCT02446457	Pembrolizumab	HEMA	2015-07-31	2019-07-19	PD1
NCT02243579	Pembrolizumab	HEMA	2014-10-15	2019-04-01	PD1
NCT02603419	Avelumab	HEMA	2019-03-16	2019-08-21	PDL1
NCT02951156	Avelumab	HEMA	2016-12-16	2021-05-29	PDL1
NCT02220842	Atezolizumab	HEMA	2014-12-18	2019-05-01	PDL1
NCT02631577	Atezolizumab	HEMA	2015-12-31	2020-11-10	PDL1
NCT02729896	Atezolizumab	HEMA	2016-11-09	2020-10-17	PDL1
NCT02733042	Atezolizumab	HEMA	2016-05-03	2022-07-08	PDL1
NCT02926833	Atezolizumab	HEMA	2019-09-16	1933-08-01	PDL1
NCT02596971	Atezolizumab	HEMA	2015-12-22	2020-04-17	PDL1
NCT02871323	Atezolizumab	HEMA	2019-09-16	2019-07-20	PDL1
NCT02603419	Avelumab	HEMA	2019-03-16	2019-08-21	PDL1
NCT02951156	Avelumab	HEMA	2016-12-16	2021-05-29	PDL1
NCT02616640	Durvalumab	HEMA	2016-01-11	2020-02-06	PDL1
NCT02685826	Durvalumab	HEMA	2016-04-25	2022-09-06	PDL1
NCT02807454	Durvalumab	HEMA	2016-07-07	2019-07-08	PDL1
NCT02733042	Durvalumab	HEMA	2016-05-03	2022-07-08	PDL1
NCT02535078	Durvalumab	HEMA	2019-11-15	2019-11-20	PDL1
NCT02871323	Durvalumab	HEMA	2019-09-16	2019-07-20	PDL1
NCT03003520	Durvalumab	HEMA	2017-02-28	2023-03-13	PDL1
NCT02775903	Durvalumab	HEMA	2016-06-03	2021-12-31	PDL1
NCT02401048	Durvalumab	HEMA	2019-05-15	2019-07-18	PDL1
NCT02281084	Durvalumab	HEMA	2015-07-06	2019-06-18	PDL1
NCT01822509	Ipilimumab	HEMA	2013-04-09	null	CTLA4
NCT00586391	Ipilimumab	HEMA	2019-02-09	2019-07-29	CTLA4
NCT02178722	Pembrolizumab	HEMA	2019-06-14	2019-02-20	PD1
NCT02376699	Pembrolizumab	HEMA	2019-02-15	2019-09-22	PD1
NCT02252042	Pembrolizumab	HNSC	2014-11-17	2020-01-17	PD1
NCT02611960	Pembrolizumab	HNSC	2016-04-18	2020-03-05	PD1
NCT02358031	Pembrolizumab	HNSC	2015-03-19	2020-01-17	PD1
NCT02609503	Pembrolizumab	HNSC	2016-05-16	2020-03-19	PD1
NCT03358472	Pembrolizumab	HNSC	2017-12-01	2019-06-20	PD1
NCT02538510	Pembrolizumab	HNSC	2015-10-08	2019-06-30	PD1
NCT02586207	Pembrolizumab	HNSC	2019-11-15	2019-09-21	PD1
NCT02255097	Pembrolizumab	HNSC	2014-10-24	2020-01-17	PD1
NCT02775812	Pembrolizumab	HNSC	2016-11-28	null	PD1
NCT02626000	Pembrolizumab	HNSC	2016-04-06	2020-08-28	PD1
NCT02707588	Pembrolizumab	HNSC	2016-05-18	2019-06-20	PD1
NCT02632344	Pembrolizumab	HNSC	2019-04-16	2019-06-23	PD1
NCT02875613	Avelumab	HNSC	2019-09-16	2019-09-20	PDL1
NCT02859454	Avelumab	HNSC	2016-08-06	2023-06-30	PDL1
NCT02875613	Avelumab	HNSC	2019-09-16	2019-09-20	PDL1
NCT02859454	Avelumab	HNSC	2016-08-06	2023-06-30	PDL1
NCT02551159	Durvalumab	HNSC	2015-10-15	2019-09-30	PDL1
NCT02369874	Durvalumab	HNSC	2015-09-09	2019-12-31	PDL1
NCT02207530	Durvalumab	HNSC	2014-10-23	2019-12-31	PDL1
NCT02319044	Durvalumab	HNSC	2015-04-15	2019-12-31	PDL1
NCT01935921	Ipilimumab	HNSC	2013-04-09	null	CTLA4
NCT02741570	Ipilimumab	HNSC	2016-08-04	2025-08-15	CTLA4
NCT02823574	Ipilimumab	HNSC	2016-09-22	2024-01-30	CTLA4
NCT02551159	Tremelimumab	HNSC	2015-10-15	2019-09-30	CTLA4
NCT02369874	Tremelimumab	HNSC	2015-09-09	2019-12-31	CTLA4
NCT02319044	Tremelimumab	HNSC	2015-04-15	2019-12-31	CTLA4
NCT02475213	Pembrolizumab	HNSC	2019-07-15	2019-08-20	PD1
NCT02178722	Pembrolizumab	HNSC	2019-06-14	2019-02-20	PD1
NCT02644369	Pembrolizumab	HNSC	2016-03-21	2019-06-21	PD1
NCT02376699	Pembrolizumab	HNSC	2019-02-15	2019-09-22	PD1
NCT02952989	Pembrolizumab	HNSC	2017-02-23	2019-06-19	PD1
NCT02432963	Pembrolizumab	HNSC	2019-11-15	2019-02-19	PD1
NCT02318277	Durvalumab	HNSC	2019-12-14	2019-06-19	PDL1
NCT02658214	Durvalumab	HNSC	2016-04-28	2020-03-31	PDL1
NCT02586987	Durvalumab	HNSC	2015-12-28	2019-12-31	PDL1
NCT02475213	Ipilimumab	HNSC	2019-07-15	2019-08-20	CTLA4
NCT02586987	Tremelimumab	HNSC	2015-12-28	2019-12-31	CTLA4
NCT02940496	Pembrolizumab	LIHC	2019-12-16	2019-12-19	PD1
NCT02658019	Pembrolizumab	LIHC	2016-05-06	2019-04-21	PD1
NCT02702414	Pembrolizumab	LIHC	2016-05-31	2021-05-30	PD1
NCT02702401	Pembrolizumab	LIHC	2016-05-26	2019-12-03	PD1
NCT03289533	Avelumab	LIHC	2017-09-08	2019-10-07	PDL1
NCT03389126	Avelumab	LIHC	2017-12-01	2020-03-31	PDL1
NCT03289533	Avelumab	LIHC	2017-09-08	2019-10-07	PDL1
NCT03389126	Avelumab	LIHC	2017-12-01	2020-03-31	PDL1
NCT01658878	Ipilimumab	LIHC	2012-09-26	2019-12-26	CTLA4
NCT03005002	Tremelimumab	LIHC	2017-06-28	2019-12-19	CTLA4
NCT02178722	Pembrolizumab	LIHC	2019-06-14	2019-02-20	PD1
NCT02432963	Pembrolizumab	LIHC	2019-11-15	2019-02-19	PD1
NCT02572687	Durvalumab	LIHC	2016-02-19	2019-09-27	PDL1
NCT01853618	Tremelimumab	LIHC	2013-05-02	2019-12-31	CTLA4
NCT03322540	Pembrolizumab	Lung Cancer	2017-11-22	2019-09-21	PD1
NCT02963090	Pembrolizumab	Lung Cancer	2017-05-20	2019-05-20	PD1
NCT03322566	Pembrolizumab	Lung Cancer	2017-12-21	2019-09-21	PD1
NCT02444741	Pembrolizumab	Lung Cancer	2019-09-15	2019-09-20	PD1
NCT03065764	Pembrolizumab	Lung Cancer	2017-01-20	2019-12-01	PD1
NCT02043665	Pembrolizumab	Lung Cancer	2013-12-18	2019-12-01	PD1
NCT02835690	Pembrolizumab	Lung Cancer	2016-08-04	2019-04-30	PD1
NCT02879760	Pembrolizumab	Lung Cancer	2017-03-08	2019-08-21	PD1
NCT01905657	Pembrolizumab	Lung Cancer	2013-08-09	2020-03-30	PD1
NCT02220894	Pembrolizumab	Lung Cancer	2014-10-30	2021-03-06	PD1
NCT03850444	Pembrolizumab	Lung Cancer	2016-08-01	2021-03-06	PD1
NCT02879994	Pembrolizumab	Lung Cancer	2016-09-15	2019-07-20	PD1
NCT03875092	Pembrolizumab	Lung Cancer	2016-06-09	2021-02-15	PD1
NCT02775435	Pembrolizumab	Lung Cancer	2016-06-09	2021-02-15	PD1
NCT02733250	Pembrolizumab	Lung Cancer	2017-03-13	2019-12-20	PD1
NCT03515629	Pembrolizumab	Lung Cancer	2018-06-04	2020-11-18	PD1
NCT03380871	Pembrolizumab	Lung Cancer	2018-05-04	2019-02-21	PD1
NCT02316002	Pembrolizumab	Lung Cancer	2019-12-14	2019-12-19	PD1
NCT03066778	Pembrolizumab	Lung Cancer	2017-05-02	2021-10-05	PD1
NCT02364609	Pembrolizumab	Lung Cancer	2019-09-15	2019-12-18	PD1
NCT02840994	Pembrolizumab	Lung Cancer	2019-12-16	null	PD1
NCT02437136	Pembrolizumab	Lung Cancer	2019-07-15	2019-08-19	PD1
NCT02492568	Pembrolizumab	Lung Cancer	2019-07-15	2019-06-18	PD1
NCT02451930	Pembrolizumab	Lung Cancer	2015-09-04	2019-06-20	PD1
NCT02546986	Pembrolizumab	Lung Cancer	2015-10-09	2019-05-01	PD1
NCT02422381	Pembrolizumab	Lung Cancer	2015-07-20	2019-04-21	PD1
NCT02359019	Pembrolizumab	Lung Cancer	2019-02-15	2017-12-31	PD1
NCT02578680	Pembrolizumab	Lung Cancer	2016-01-15	2021-03-05	PD1
NCT02862457	Pembrolizumab	Lung Cancer	2016-08-23	2020-11-30	PD1
NCT02318771	Pembrolizumab	Lung Cancer	2015-02-05	2019-01-21	PD1
NCT02142738	Pembrolizumab	Lung Cancer	2014-08-25	2020-05-29	PD1
NCT02733159	Pembrolizumab	Lung Cancer	2016-11-07	2019-02-20	PD1
NCT02864394	Pembrolizumab	Lung Cancer	2016-09-07	2022-09-30	PD1
NCT02085070	Pembrolizumab	Lung Cancer	2019-03-14	2019-12-19	PD1
NCT02818920	Pembrolizumab	Lung Cancer	2019-01-17	2019-01-27	PD1
NCT02949843	Pembrolizumab	Lung Cancer	2017-03-10	2019-02-21	PD1
NCT02039674	Pembrolizumab	Lung Cancer	2014-02-21	2021-10-18	PD1
NCT02343952	Pembrolizumab	Lung Cancer	2019-03-15	2019-06-19	PD1
NCT03157089	Pembrolizumab	Lung Cancer	2017-11-02	2020-08-03	PD1
NCT02079636	Pembrolizumab	Lung Cancer	2014-03-28	2020-07-02	PD1
NCT03050554	Avelumab	Lung Cancer	2017-10-26	2019-10-21	PDL1
NCT02576574	Avelumab	Lung Cancer	2015-10-29	2025-06-03	PDL1
NCT02584634	Avelumab	Lung Cancer	2015-12-18	2020-03-05	PDL1
NCT02395172	Avelumab	Lung Cancer	2015-03-24	2023-01-16	PDL1
NCT02349633	Avelumab	Lung Cancer	2015-05-14	2020-03-15	PDL1
NCT03515629	Cemiplimab	Lung Cancer	2018-06-04	2020-11-18	PD1
NCT03430063	Cemiplimab	Lung Cancer	2018-05-29	2020-04-30	PD1
NCT02367794	Atezolizumab	Lung Cancer	2015-06-11	2023-02-15	PDL1
NCT02848651	Atezolizumab	Lung Cancer	2016-09-23	2019-06-28	PDL1
NCT03563716	Atezolizumab	Lung Cancer	2018-06-30	2021-02-26	PDL1
NCT02013219	Atezolizumab	Lung Cancer	2014-04-03	2019-09-30	PDL1
NCT02657434	Atezolizumab	Lung Cancer	2016-04-30	2019-11-30	PDL1
NCT02486718	Atezolizumab	Lung Cancer	2015-10-31	2027-12-17	PDL1
NCT02525757	Atezolizumab	Lung Cancer	2016-01-26	2019-01-20	PDL1
NCT03285763	Atezolizumab	Lung Cancer	2017-10-25	2021-08-31	PDL1
NCT03023423	Atezolizumab	Lung Cancer	2016-12-23	2019-09-30	PDL1
NCT02367781	Atezolizumab	Lung Cancer	2015-04-16	2019-12-28	PDL1
NCT02813785	Atezolizumab	Lung Cancer	2016-07-01	2019-04-30	PDL1
NCT02366143	Atezolizumab	Lung Cancer	2015-03-31	2019-12-22	PDL1
NCT02117167	Atezolizumab	Lung Cancer	2014-04-23	2019-02-21	PDL1
NCT03041311	Atezolizumab	Lung Cancer	2017-04-07	2019-05-20	PDL1
NCT03059667	Atezolizumab	Lung Cancer	2017-03-13	2019-06-20	PDL1
NCT02763579	Atezolizumab	Lung Cancer	2016-06-07	2019-08-01	PDL1
NCT03050554	Avelumab	Lung Cancer	2017-10-26	2019-10-21	PDL1
NCT02576574	Avelumab	Lung Cancer	2015-10-29	2025-06-03	PDL1
NCT02584634	Avelumab	Lung Cancer	2015-12-18	2020-03-05	PDL1
NCT02395172	Avelumab	Lung Cancer	2015-03-24	2023-01-16	PDL1
NCT02349633	Avelumab	Lung Cancer	2015-05-14	2020-03-15	PDL1
NCT02087423	Durvalumab	Lung Cancer	2014-02-25	2020-06-30	PDL1
NCT02572843	Durvalumab	Lung Cancer	2016-06-16	2019-12-21	PDL1
NCT02125461	Durvalumab	Lung Cancer	2014-05-07	2019-07-09	PDL1
NCT02805660	Durvalumab	Lung Cancer	2019-05-16	2019-05-19	PDL1
NCT03057106	Durvalumab	Lung Cancer	2017-02-15	2019-12-19	PDL1
NCT02000947	Durvalumab	Lung Cancer	2013-10-25	2019-04-24	PDL1
NCT02352948	Durvalumab	Lung Cancer	2015-01-13	2020-06-30	PDL1
NCT03003962	Durvalumab	Lung Cancer	2017-01-02	2020-12-31	PDL1
NCT03043872	Durvalumab	Lung Cancer	2017-03-27	2020-09-30	PDL1
NCT02766335	Durvalumab	Lung Cancer	2014-06-16	2022-04-01	PDL1
NCT02250326	Durvalumab	Lung Cancer	2015-01-07	2020-02-13	PDL1
NCT02453282	Durvalumab	Lung Cancer	2015-07-21	2019-12-31	PDL1
NCT02542293	Durvalumab	Lung Cancer	2015-11-03	2019-08-22	PDL1
NCT02454933	Durvalumab	Lung Cancer	2015-07-15	2019-12-20	PDL1
NCT02088112	Durvalumab	Lung Cancer	2014-03-24	2019-06-11	PDL1
NCT02143466	Durvalumab	Lung Cancer	2014-08-05	2020-03-03	PDL1
NCT02117167	Durvalumab	Lung Cancer	2014-04-23	2019-02-21	PDL1
NCT03022500	Durvalumab	Lung Cancer	2017-05-18	2019-08-20	PDL1
NCT02239900	Ipilimumab	Lung Cancer	2014-08-26	2019-08-19	CTLA4
NCT03043599	Ipilimumab	Lung Cancer	2017-02-13	2019-04-22	CTLA4
NCT03026166	Ipilimumab	Lung Cancer	2017-03-30	2019-07-03	CTLA4
NCT02538666	Ipilimumab	Lung Cancer	2015-09-30	2019-11-20	CTLA4
NCT02659059	Ipilimumab	Lung Cancer	2016-02-10	2022-04-20	CTLA4
NCT03515629	Ipilimumab	Lung Cancer	2018-06-04	2020-11-18	CTLA4
NCT01454102	Ipilimumab	Lung Cancer	2011-12-09	2018-12-29	CTLA4
NCT03430063	Ipilimumab	Lung Cancer	2018-05-29	2020-04-30	CTLA4
NCT02039674	Ipilimumab	Lung Cancer	2014-02-21	2021-10-18	CTLA4
NCT02000947	Tremelimumab	Lung Cancer	2013-10-25	2019-04-24	CTLA4
NCT03057106	Tremelimumab	Lung Cancer	2017-02-15	2019-12-19	CTLA4
NCT02352948	Tremelimumab	Lung Cancer	2015-01-13	2020-06-30	CTLA4
NCT02453282	Tremelimumab	Lung Cancer	2015-07-21	2019-12-31	CTLA4
NCT03043872	Tremelimumab	Lung Cancer	2017-03-27	2020-09-30	CTLA4
NCT02542293	Tremelimumab	Lung Cancer	2015-11-03	2019-08-22	CTLA4
NCT03022500	Tremelimumab	Lung Cancer	2017-05-18	2019-08-20	CTLA4
NCT02713529	Pembrolizumab	Lung Cancer	2016-04-14	2020-05-19	PD1
NCT02475213	Pembrolizumab	Lung Cancer	2019-07-15	2019-08-20	PD1
NCT02563548	Pembrolizumab	Lung Cancer	2015-10-31	2019-06-30	PD1
NCT02178722	Pembrolizumab	Lung Cancer	2019-06-14	2019-02-20	PD1
NCT02376699	Pembrolizumab	Lung Cancer	2019-02-15	2019-09-22	PD1
NCT02952989	Pembrolizumab	Lung Cancer	2017-02-23	2019-06-19	PD1
NCT02432963	Pembrolizumab	Lung Cancer	2019-11-15	2019-02-19	PD1
NCT02009449	Pembrolizumab	Lung Cancer	2019-11-13	2020-02-19	PD1
NCT02409342	Atezolizumab	Lung Cancer	2015-07-20	2020-04-23	PDL1
NCT02409342	Atezolizumab	Lung Cancer	2015-07-20	2020-04-23	PDL1
NCT02318277	Durvalumab	Lung Cancer	2019-12-14	2019-06-19	PDL1
NCT02572687	Durvalumab	Lung Cancer	2016-02-19	2019-09-27	PDL1
NCT02658214	Durvalumab	Lung Cancer	2016-04-28	2020-03-31	PDL1
NCT02888743	Durvalumab	Lung Cancer	2017-06-06	2020-12-31	PDL1
NCT02586987	Durvalumab	Lung Cancer	2015-12-28	2019-12-31	PDL1
NCT01840579	Ipilimumab	Lung Cancer	2013-04-26	2020-06-30	CTLA4
NCT01840579	Ipilimumab	Lung Cancer	2013-04-26	2020-06-30	CTLA4
NCT02475213	Ipilimumab	Lung Cancer	2019-07-15	2019-08-20	CTLA4
NCT02888743	Ipilimumab	Lung Cancer	2017-06-06	2020-12-31	CTLA4
NCT02586987	Tremelimumab	Lung Cancer	2015-12-28	2019-12-31	CTLA4
NCT02267603	Pembrolizumab	MCC	2014-11-25	null	PD1
NCT02155647	Avelumab	MCC	2014-07-03	2024-05-03	PDL1
NCT02584829	Avelumab	MCC	2015-11-06	null	PDL1
NCT02155647	Avelumab	MCC	2014-07-03	2024-05-03	PDL1
NCT02584829	Avelumab	MCC	2015-11-06	null	PDL1
NCT02991482	Pembrolizumab	MESO	2017-09-12	2019-12-20	PD1
NCT02399371	Pembrolizumab	MESO	2015-03-31	2019-03-20	PD1
NCT02899195	Durvalumab	MESO	2017-06-13	2019-12-20	PDL1
NCT03048474	Ipilimumab	MESO	2019-09-16	2019-12-19	CTLA4
NCT02716272	Ipilimumab	MESO	2016-03-24	2019-12-19	CTLA4
NCT02899299	Ipilimumab	MESO	2016-10-25	2021-09-28	CTLA4
NCT01843374	Tremelimumab	MESO	2013-05-17	2019-12-31	CTLA4
NCT02865811	Pembrolizumab	OV	2016-09-15	2019-02-24	PD1
NCT02440425	Pembrolizumab	OV	2015-08-12	2019-07-20	PD1
NCT02674061	Pembrolizumab	OV	2016-02-25	2019-09-18	PD1
NCT02853318	Pembrolizumab	OV	2016-09-01	2020-06-03	PD1
NCT02915523	Avelumab	OV	2017-01-10	2019-03-21	PDL1
NCT02580058	Avelumab	OV	2015-12-21	2019-12-18	PDL1
NCT02943317	Avelumab	OV	2019-10-16	2019-12-18	PDL1
NCT02718417	Avelumab	OV	2016-05-19	2019-05-01	PDL1
NCT03312114	Avelumab	OV	2017-11-09	2019-12-24	PDL1
NCT02915523	Avelumab	OV	2017-01-10	2019-03-21	PDL1
NCT02580058	Avelumab	OV	2015-12-21	2019-12-18	PDL1
NCT02943317	Avelumab	OV	2019-10-16	2019-12-18	PDL1
NCT02718417	Avelumab	OV	2016-05-19	2019-05-01	PDL1
NCT03312114	Avelumab	OV	2017-11-09	2019-12-24	PDL1
NCT02431559	Durvalumab	OV	2019-11-15	2019-03-19	PDL1
NCT02764333	Durvalumab	OV	2016-05-06	2019-05-20	PDL1
NCT01611558	Ipilimumab	OV	2012-08-21	2019-07-08	CTLA4
NCT02498600	Ipilimumab	OV	2015-06-29	null	CTLA4
NCT03287674	Ipilimumab	OV	2017-10-09	2019-10-20	CTLA4
NCT02178722	Pembrolizumab	OV	2019-06-14	2019-02-20	PD1
NCT02644369	Pembrolizumab	OV	2016-03-21	2019-06-21	PD1
NCT02009449	Pembrolizumab	OV	2019-11-13	2020-02-19	PD1
NCT02914470	Atezolizumab	OV	2019-01-17	2019-06-19	PDL1
NCT03073525	Atezolizumab	OV	2017-05-25	2020-02-01	PDL1
NCT01975831	Durvalumab	OV	2013-12-19	2019-12-19	PDL1
NCT02658214	Durvalumab	OV	2016-04-28	2020-03-31	PDL1
NCT02362048	Pembrolizumab	PAAD	2019-04-15	2019-09-17	PD1
NCT03387098	Avelumab	PAAD	2018-01-02	2019-12-19	PDL1
NCT03329248	Avelumab	PAAD	2017-11-06	2019-12-19	PDL1
NCT03136406	Avelumab	PAAD	2017-08-14	2019-12-18	PDL1
NCT03387098	Avelumab	PAAD	2018-01-02	2019-12-19	PDL1
NCT03329248	Avelumab	PAAD	2017-11-06	2019-12-19	PDL1
NCT03136406	Avelumab	PAAD	2017-08-14	2019-12-18	PDL1
NCT02734160	Durvalumab	PAAD	2016-06-15	2019-06-17	PDL1
NCT02879318	Durvalumab	PAAD	2019-08-16	2019-02-20	PDL1
NCT01896869	Ipilimumab	PAAD	2019-11-13	2019-01-21	CTLA4
NCT02879318	Tremelimumab	PAAD	2019-08-16	2019-02-20	CTLA4
NCT03168139	Pembrolizumab	PAAD	2017-04-18	2019-03-22	PD1
NCT02713529	Pembrolizumab	PAAD	2016-04-14	2020-05-19	PD1
NCT02600949	Pembrolizumab	PAAD	2016-05-11	2021-05-31	PD1
NCT02432963	Pembrolizumab	PAAD	2019-11-15	2019-02-19	PD1
NCT02009449	Pembrolizumab	PAAD	2019-11-13	2020-02-19	PD1
NCT02777710	Atezolizumab	PAAD	2019-06-16	2019-12-19	PDL1
NCT02777710	Durvalumab	PAAD	2019-06-16	2019-12-19	PDL1
NCT02527434	Durvalumab	PAAD	2015-11-02	2020-12-31	PDL1
NCT02658214	Durvalumab	PAAD	2016-04-28	2020-03-31	PDL1
NCT02586987	Durvalumab	PAAD	2015-12-28	2019-12-31	PDL1
NCT02586987	Tremelimumab	PAAD	2015-12-28	2019-12-31	CTLA4
NCT02325557	Pembrolizumab	PRAD	2019-01-15	2019-12-19	PD1
NCT02787005	Pembrolizumab	PRAD	2016-07-01	2020-12-14	PD1
NCT02312557	Pembrolizumab	PRAD	2014-11-18	null	PD1
NCT02814669	Atezolizumab	PRAD	2016-09-23	2020-03-31	PDL1
NCT03016312	Atezolizumab	PRAD	2017-01-10	2022-07-09	PDL1
NCT03204812	Durvalumab	PRAD	2017-07-14	2019-07-20	PDL1
NCT01688492	Ipilimumab	PRAD	2019-09-12	2019-09-19	CTLA4
NCT02985957	Ipilimumab	PRAD	2017-03-17	2022-03-24	CTLA4
NCT02113657	Ipilimumab	PRAD	2014-08-20	2019-08-20	CTLA4
NCT02020070	Ipilimumab	PRAD	2013-12-18	2019-12-19	CTLA4
NCT00064129	Ipilimumab	PRAD	2003-05-13	null	CTLA4
NCT01498978	Ipilimumab	PRAD	2012-02-06	2018-09-28	CTLA4
NCT03204812	Tremelimumab	PRAD	2017-07-14	2019-07-20	CTLA4
NCT02009449	Pembrolizumab	PRAD	2019-11-13	2020-02-19	PD1
NCT00378482	Ipilimumab	PRAD	2007-03-05	2020-02-28	CTLA4
NCT02964078	Pembrolizumab	RCC	2017-04-11	2019-12-20	PD1
NCT02212730	Pembrolizumab	RCC	2014-12-03	2019-10-02	PD1
NCT02133742	Pembrolizumab	RCC	2019-09-14	2019-02-19	PD1
NCT03260894	Pembrolizumab	RCC	2017-12-07	2019-06-20	PD1
NCT02853344	Pembrolizumab	RCC	2016-09-30	2020-03-19	PD1
NCT02853331	Pembrolizumab	RCC	2016-09-16	2020-01-27	PD1
NCT02014636	Pembrolizumab	RCC	2013-12-27	2019-04-17	PD1
NCT02089685	Pembrolizumab	RCC	2014-03-17	2020-06-17	PD1
NCT02493751	Avelumab	RCC	2015-10-15	2020-01-22	PDL1
NCT02684006	Avelumab	RCC	2016-03-23	2021-06-26	PDL1
NCT03024996	Atezolizumab	RCC	2017-01-03	2024-04-13	PDL1
NCT02420821	Atezolizumab	RCC	2015-05-20	2021-12-01	PDL1
NCT02493751	Avelumab	RCC	2015-10-15	2020-01-22	PDL1
NCT02684006	Avelumab	RCC	2016-03-23	2021-06-26	PDL1
NCT02118337	Durvalumab	RCC	2014-05-19	2019-07-15	PDL1
NCT02210117	Ipilimumab	RCC	2014-11-25	2020-11-30	CTLA4
NCT02982954	Ipilimumab	RCC	2016-12-07	2023-02-28	CTLA4
NCT02626130	Ipilimumab	RCC	2016-03-30	2022-03-01	CTLA4
NCT03297593	Ipilimumab	RCC	2017-12-13	1937-12-01	CTLA4
NCT03029780	Ipilimumab	RCC	2017-02-09	2021-02-21	CTLA4
NCT02231749	Ipilimumab	RCC	2014-10-13	2019-09-30	CTLA4
NCT02626130	Tremelimumab	RCC	2016-03-30	2022-03-01	CTLA4
NCT02178722	Pembrolizumab	RCC	2019-06-14	2019-02-20	PD1
NCT02952989	Pembrolizumab	RCC	2017-02-23	2019-06-19	PD1
NCT02432963	Pembrolizumab	RCC	2019-11-15	2019-02-19	PD1
NCT02009449	Pembrolizumab	RCC	2019-11-13	2020-02-19	PD1
NCT01975831	Durvalumab	RCC	2013-12-19	2019-12-19	PDL1
NCT00378482	Ipilimumab	RCC	2007-03-05	2020-02-28	CTLA4
NCT00378482	Tremelimumab	RCC	2007-03-05	2020-02-28	CTLA4
NCT02636725	Pembrolizumab	SARC	2016-04-19	2019-12-20	PD1
NCT03056599	Pembrolizumab	SARC	2016-12-15	2019-12-31	PD1
NCT02301039	Pembrolizumab	SARC	2019-03-15	2019-12-19	PD1
NCT03056599	Avelumab	SARC	2016-12-15	2019-12-31	PDL1
NCT03056599	Atezolizumab	SARC	2016-12-15	2019-12-31	PDL1
NCT02609984	Atezolizumab	SARC	2019-10-15	2019-03-29	PDL1
NCT03056599	Avelumab	SARC	2016-12-15	2019-12-31	PDL1
NCT02815995	Durvalumab	SARC	2019-08-16	2019-08-19	PDL1
NCT03056599	Durvalumab	SARC	2016-12-15	2019-12-31	PDL1
NCT03056599	Ipilimumab	SARC	2016-12-15	2019-12-31	CTLA4
NCT02815995	Tremelimumab	SARC	2019-08-16	2019-08-19	CTLA4
NCT02432963	Pembrolizumab	SARC	2019-11-15	2019-02-19	PD1
NCT02506153	Pembrolizumab	SKCM	2015-10-15	null	PD1
NCT02821000	Pembrolizumab	SKCM	2016-07-08	2019-06-30	PD1
NCT02362594	Pembrolizumab	SKCM	2015-07-16	2023-07-31	PD1
NCT02591654	Pembrolizumab	SKCM	2019-10-15	2019-11-24	PD1
NCT02565992	Pembrolizumab	SKCM	2015-10-07	2020-11-14	PD1
NCT02752074	Pembrolizumab	SKCM	2019-06-16	2019-04-19	PD1
NCT02562625	Pembrolizumab	SKCM	2019-02-16	2019-02-20	PD1
NCT01866319	Pembrolizumab	SKCM	2013-08-28	2019-04-30	PD1
NCT02339324	Pembrolizumab	SKCM	2019-06-15	2019-01-20	PD1
NCT02263508	Pembrolizumab	SKCM	2014-12-08	2023-04-28	PD1
NCT02493361	Pembrolizumab	SKCM	2019-07-15	2019-03-19	PD1
NCT02676869	Pembrolizumab	SKCM	2019-04-16	2019-08-19	PD1
NCT02112032	Pembrolizumab	SKCM	2019-08-14	2019-12-23	PD1
NCT02500576	Pembrolizumab	SKCM	2015-08-07	2020-08-01	PD1
NCT02073123	Pembrolizumab	SKCM	2019-07-14	2019-06-13	PD1
NCT02731729	Pembrolizumab	SKCM	2019-04-16	2021-01-01	PD1
NCT03002376	Cemiplimab	SKCM	2017-04-10	2019-10-21	PD1
NCT03178851	Atezolizumab	SKCM	2017-06-20	2021-06-01	PDL1
NCT02303951	Atezolizumab	SKCM	2015-01-22	2019-09-20	PDL1
NCT02908672	Atezolizumab	SKCM	2017-01-13	2023-07-29	PDL1
NCT01656642	Atezolizumab	SKCM	2012-08-13	2019-06-29	PDL1
NCT02032810	Ipilimumab	SKCM	2014-01-07	2019-12-19	CTLA4
NCT02516527	Ipilimumab	SKCM	2015-10-16	2020-05-26	CTLA4
NCT02107755	Ipilimumab	SKCM	2014-07-02	2019-12-31	CTLA4
NCT01703507	Ipilimumab	SKCM	2012-11-09	2019-11-19	CTLA4
NCT01701674	Ipilimumab	SKCM	2012-10-03	2019-12-19	CTLA4
NCT01134614	Ipilimumab	SKCM	2010-12-28	null	CTLA4
NCT01950390	Ipilimumab	SKCM	2013-12-13	null	CTLA4
NCT01708941	Ipilimumab	SKCM	2013-01-18	null	CTLA4
NCT02506153	Ipilimumab	SKCM	2015-10-15	null	CTLA4
NCT01274338	Ipilimumab	SKCM	2011-05-25	null	CTLA4
NCT02097732	Ipilimumab	SKCM	2019-04-14	2019-10-19	CTLA4
NCT01940809	Ipilimumab	SKCM	2013-08-28	null	CTLA4
NCT02374242	Ipilimumab	SKCM	2014-11-04	2019-12-22	CTLA4
NCT02068196	Ipilimumab	SKCM	2019-01-14	2019-12-26	CTLA4
NCT03153085	Ipilimumab	SKCM	2017-05-25	2019-03-31	CTLA4
NCT01740297	Ipilimumab	SKCM	2013-02-07	2021-02-25	CTLA4
NCT02307149	Ipilimumab	SKCM	2015-01-29	2019-12-30	CTLA4
NCT02403778	Ipilimumab	SKCM	2015-12-17	2019-03-20	CTLA4
NCT02731729	Ipilimumab	SKCM	2019-04-16	2021-01-01	CTLA4
NCT01827111	Ipilimumab	SKCM	2019-04-13	2019-04-19	CTLA4
NCT02970981	Ipilimumab	SKCM	2016-11-29	2019-11-20	CTLA4
NCT02320058	Ipilimumab	SKCM	2015-01-05	2022-11-04	CTLA4
NCT00790010	Ipilimumab	SKCM	2009-02-26	2019-07-19	CTLA4
NCT01449279	Ipilimumab	SKCM	2019-10-11	2018-12-01	CTLA4
NCT01621490	Ipilimumab	SKCM	2012-09-27	2018-12-02	CTLA4
NCT02545075	Ipilimumab	SKCM	2015-10-31	2019-11-05	CTLA4
NCT01783938	Ipilimumab	SKCM	2013-04-17	2019-10-18	CTLA4
NCT02275416	Ipilimumab	SKCM	2019-11-14	2019-11-19	CTLA4
NCT02203604	Ipilimumab	SKCM	2019-11-14	2019-11-19	CTLA4
NCT01927419	Ipilimumab	SKCM	2013-08-21	2019-02-06	CTLA4
NCT03068455	Ipilimumab	SKCM	2017-04-07	2023-02-17	CTLA4
NCT02905266	Ipilimumab	SKCM	2016-10-27	2020-11-17	CTLA4
NCT01844505	Ipilimumab	SKCM	2013-05-23	2019-03-31	CTLA4
NCT02599402	Ipilimumab	SKCM	2015-12-08	2019-10-08	CTLA4
NCT02388906	Ipilimumab	SKCM	2015-03-12	2019-11-26	CTLA4
NCT01866319	Ipilimumab	SKCM	2013-08-28	2019-04-30	CTLA4
NCT00636168	Ipilimumab	SKCM	2008-06-30	2018-12-31	CTLA4
NCT02437279	Ipilimumab	SKCM	2015-08-12	2019-04-18	CTLA4
NCT02659540	Ipilimumab	SKCM	2016-10-13	2019-12-21	CTLA4
NCT02158520	Ipilimumab	SKCM	2013-10-18	2020-12-01	CTLA4
NCT01024231	Ipilimumab	SKCM	2009-12-14	2019-12-30	CTLA4
NCT02714218	Ipilimumab	SKCM	2016-03-24	2022-04-15	CTLA4
NCT02089685	Ipilimumab	SKCM	2014-03-17	2020-06-17	CTLA4
NCT03165422	Ipilimumab	SKCM	2017-03-01	2019-03-29	CTLA4
NCT01176474	Ipilimumab	SKCM	2010-07-28	2019-10-20	CTLA4
NCT02027935	Ipilimumab	SKCM	2015-01-22	2019-01-21	CTLA4
NCT02073123	Ipilimumab	SKCM	2019-07-14	2019-06-13	CTLA4
NCT03732560	Ipilimumab	SKCM	2018-07-31	2019-10-29	CTLA4
NCT01511913	Ipilimumab	SKCM	2012-04-30	2020-11-28	CTLA4
NCT03448497	Ipilimumab	SKCM	2017-12-14	2019-02-28	CTLA4
NCT01996202	Ipilimumab	SKCM	2019-11-13	2019-06-19	CTLA4
NCT01103635	Ipilimumab	SKCM	2019-02-10	null	CTLA4
NCT02780089	Ipilimumab	SKCM	2015-07-31	2021-09-30	CTLA4
NCT02141542	Tremelimumab	SKCM	2019-05-14	2019-06-19	CTLA4
NCT02535078	Tremelimumab	SKCM	2019-11-15	2019-11-20	CTLA4
NCT01103635	Tremelimumab	SKCM	2019-02-10	null	CTLA4
NCT02475213	Pembrolizumab	SKCM	2019-07-15	2019-08-20	PD1
NCT02178722	Pembrolizumab	SKCM	2019-06-14	2019-02-20	PD1
NCT02644369	Pembrolizumab	SKCM	2016-03-21	2019-06-21	PD1
NCT02432963	Pembrolizumab	SKCM	2019-11-15	2019-02-19	PD1
NCT02009449	Pembrolizumab	SKCM	2019-11-13	2020-02-19	PD1
NCT02586987	Durvalumab	SKCM	2015-12-28	2019-12-31	PDL1
NCT02475213	Ipilimumab	SKCM	2019-07-15	2019-08-20	CTLA4
NCT00378482	Ipilimumab	SKCM	2007-03-05	2020-02-28	CTLA4
NCT00378482	Tremelimumab	SKCM	2007-03-05	2020-02-28	CTLA4
NCT02443324	Pembrolizumab	STAD	2015-07-29	2019-08-31	PD1
NCT03019588	Pembrolizumab	STAD	2017-02-16	2020-06-29	PD1
NCT02370498	Pembrolizumab	STAD	2015-05-11	2020-07-27	PD1
NCT02335411	Pembrolizumab	STAD	2015-02-03	2019-05-27	PD1
NCT02494583	Pembrolizumab	STAD	2015-07-31	2020-06-06	PD1
NCT02625623	Avelumab	STAD	2015-12-28	2019-08-05	PDL1
NCT02625610	Avelumab	STAD	2015-12-24	2024-03-11	PDL1
NCT02625623	Avelumab	STAD	2015-12-28	2019-08-05	PDL1
NCT02625610	Avelumab	STAD	2015-12-24	2024-03-11	PDL1
NCT02563548	Pembrolizumab	STAD	2015-10-31	2019-06-30	PD1
NCT02178722	Pembrolizumab	STAD	2019-06-14	2019-02-20	PD1
NCT02952989	Pembrolizumab	STAD	2017-02-23	2019-06-19	PD1
NCT02572687	Durvalumab	STAD	2016-02-19	2019-09-27	PDL1
NCT02658214	Durvalumab	STAD	2016-04-28	2020-03-31	PDL1
NCT02340975	Tremelimumab	STAD	2015-03-31	2019-04-18	CTLA4
NCT03211117	Pembrolizumab	THCA	2017-08-14	2019-12-09	PD1
NCT03122496	Durvalumab	THCA	2017-04-25	2019-04-20	PDL1
NCT03122496	Tremelimumab	THCA	2017-04-25	2019-04-20	CTLA4
NCT02630823	Pembrolizumab	UCEC	2016-02-05	2021-02-28	PD1
NCT02178722	Pembrolizumab	UCEC	2019-06-14	2019-02-20	PD1
NCT02914470	Atezolizumab	UCEC	2019-01-17	2019-06-19	PDL1
NCT02359851	Pembrolizumab	UVM	2019-05-15	2019-03-19	PD1
NCT03408587	Ipilimumab	UVM	2017-12-08	2020-01-14	CTLA4
NCT02626962	Ipilimumab	UVM	2019-04-16	2019-02-20	CTLA4
NCT01585194	Ipilimumab	UVM	2012-11-29	2019-11-30	CTLA4
